# Supplementary material for: Complex genetic dependencies among growth and neurological phenotypes in healthy children: Towards deciphering developmental mechanisms
Source: PLoS One. 2020 Dec 3;15(12):e0242684. doi: 10.1371/journal.pone.0242684 (PMC7714163; doi:10.1371/journal.pone.0242684)
Supplement: S1 Table — The target variable in this table is a growth phenotype. (XLSX) [file pone.0242684.s001.xlsx]

## Sheet: Sheet1
Supplementary Table 1. The top 77 significant SNPs associated with growth model parameters (linf, lamda and alpha) and Bayley neurological phenotypes using three-variable dependency by asymmetric Delta, ∆_1. The target variable in this table is a growth phenotype.
Chr	Position	DBSNP	Nearest Gene	REF	ALT	Growth Phenotype	Bayley's Phenotype	Asymmetric DELTA1	P-Val
9	4374278	rs4741967	SLC1A1	T	C	linf	Social-emotional	0.193	2.3e-07
15	40565705	rs936214	PAK6	G	A	linf	Language	0.19	3.35e-07
1	69431263	rs12030971	DEPDC1-AS1	G	A	linf	Language	0.19	3.63e-07
1	45716285	rs3121730	ZSWIM5	T	G	linf	Adaptive	0.186	7.54e-07
3	36893000	rs4375995	TRANK1	A	G	linf	Adaptive	0.182	1.67e-06
12	91504845	rs10859110	LUM	G	A	linf	Language	0.182	1.67e-06
13	81127249	rs9545471	SPRY2	C	T	linf	Adaptive	0.181	1.72e-06
9	71280103	rs10869192	PIP5K1B	G	A	linf	Adaptive	0.18	2.09e-06
1	217245278	rs4846400	ESRRG	T	C	linf	Adaptive	0.178	2.9e-06
11	96845364	rs11224253	JRKL-AS1	C	T	linf	Language	0.178	2.95e-06
11	21532049	rs11026117	NELL1	A	G	linf	Adaptive	0.176	4.48e-06
12	19984779	rs1015291	LOC100506393	T	G	linf	Adaptive	0.175	4.89e-06
9	12266760	rs871981	TYRP1	C	T	linf	Adaptive	0.174	6e-06
6	76390077	rs2647399	SENP6	T	C	linf	Adaptive	0.174	6.47e-06
10	58074938	rs16908708	ZWINT	G	A	linf	Social-emotional	0.173	6.75e-06
9	9004122	rs17587560	PTPRD	A	G	linf	Language	0.173	6.82e-06
12	132419533	rs4965006	PUS1	G	T	linf	Language	0.173	6.95e-06
16	84448005	rs11149652	ATP2C2	G	A	linf	Adaptive	0.173	7.13e-06
2	230073155	rs16825867	PID1	T	C	linf	Adaptive	0.173	7.32e-06
5	75805105	rs6453227	IQGAP2	A	G	linf	Language	0.173	7.34e-06
4	128832078	rs12503257	MFSD8	T	C	linf	Language	0.172	8.42e-06
4	128803159	rs3811741	PLK4	T	G	linf	Language	0.172	8.99e-06
7	77809425	rs3807671	MAGI2	A	G	linf	Language	0.171	9.21e-06
15	33830326	rs957467	RYR3	C	T	linf	Adaptive	0.171	9.32e-06
6	54411913	rs511631	TINAG	C	T	linf	Social-emotional	0.171	9.47e-06
3	124729193	rs6784454	HEG1	G	T	linf	Adaptive	0.171	9.84e-06
12	82563656	rs2401058	LOC101928449	A	T	linf	Adaptive	0.171	9.89e-06
5	75801337	rs7710225	IQGAP2	A	G	linf	Language	0.171	9.94e-06
3	8862925	rs345065	OXTR	C	T	linf	Language	0.171	9.99e-06
6	35477032	exm541349	TULP1	C	G	linf	Adaptive	0.171	1e-05
2	85962551	rs2164807	ATOH8	A	G	linf	Adaptive	0.171	1.01e-05
20	4201984	rs709024	ADRA1D	T	C	linf	Adaptive	0.171	1.01e-05
11	116721826	rs10047459	SIK3	T	C	linf	Language	0.171	1.02e-05
17	29759235	rs178850	RAB11FIP4	A	G	lambda	Adaptive	0.189	3.75e-07
2	33359457	rs12620839	LTBP1	C	T	lambda	Social-emotional	0.182	1.25e-06
1	183176430	rs525410	LAMC2	A	G	lambda	Social-emotional	0.182	1.25e-06
1	226708481	rs584297	C1orf95	C	T	lambda	Adaptive	0.177	3.26e-06
16	86335351	rs7200646	LOC146513	T	C	lambda	Social-emotional	0.177	3.35e-06
3	36946818	rs7611656	TRANK1	C	A	lambda	Adaptive	0.177	3.36e-06
12	24834019	rs4257067	LINC00477	A	G	lambda	Language	0.176	3.64e-06
9	104955990	rs7029138	LINC00587	T	C	lambda	Adaptive	0.175	4.33e-06
20	3648378	rs512625	ADAM33	G	A	lambda	Social-emotional	0.175	4.47e-06
9	104959452	rs10820088	LINC00587	T	C	lambda	Adaptive	0.175	4.95e-06
12	11613260	rs11608306	PRB2	A	G	lambda	Adaptive	0.174	5.05e-06
4	89007921	rs2725270	ABCG2	G	A	lambda	Adaptive	0.174	5.2e-06
8	21324811	rs9644577	LOC101929172	G	A	lambda	Language	0.174	5.24e-06
11	80516495	rs11232339	LOC101928944	A	C	lambda	Social-emotional	0.174	5.25e-06
12	12186453	rs1797659	BCL2L14	G	C	lambda	Adaptive	0.174	5.3e-06
2	169025379	rs4668039	STK39	A	G	lambda	Adaptive	0.174	5.37e-06
1	59062268	rs11207270	TACSTD2	T	C	lambda	Social-emotional	0.174	5.6e-06
9	104947395	rs9918994	LINC00587	C	T	lambda	Adaptive	0.174	5.62e-06
14	73933975	rs2058091	NUMB	A	T	lambda	Adaptive	0.174	5.7e-06
12	43096024	rs10506212	LOC101927058	G	A	lambda	Adaptive	0.174	5.77e-06
3	186370333	rs1131364	FETUB	A	G	lambda	Adaptive	0.173	6.09e-06
2	28800894	rs877832	PLB1	G	T	lambda	Social-emotional	0.173	6.52e-06
6	32802820	rs241430	TAP2	G	T	lambda	Adaptive	0.172	7.32e-06
22	44255828	rs2269606	SULT4A1	T	C	lambda	Language	0.172	7.33e-06
14	102410259	rs4906168	DYNC1H1	C	A	lambda	Language	0.172	7.48e-06
11	58710580	rs7120597	LOC283194	A	C	lambda	Adaptive	0.171	8.71e-06
11	58701011	rs480196	GLYATL1	A	T	lambda	Adaptive	0.171	9.48e-06
19	18395537	rs4254438	MIR3188	C	T	lambda	Social-emotional	0.17	9.86e-06
18	55449516	rs2663842	ATP8B1	A	G	alpha	Adaptive	0.181	1.56e-06
5	78034805	rs6878810	LHFPL2	C	A	alpha	Social-emotional	0.181	1.66e-06
10	50362930	rs12198	C10orf128	A	C	alpha	Adaptive	0.177	3.5e-06
16	87586557	rs9933765	LOC101928737	C	A	alpha	Social-emotional	0.175	4.56e-06
20	56055633	rs6123702	CTCFL	G	T	alpha	Adaptive	0.175	5.18e-06
1	3080855	rs1798246	PRDM16	C	A	alpha	Adaptive	0.174	5.33e-06
19	10267077	rs2228611	DNMT1	G	T	alpha	Adaptive	0.174	5.68e-06
6	160301358	rs6925813	MAS1	C	T	alpha	Adaptive	0.173	6.52e-06
2	42122150	rs2374380	LOC388942	T	G	alpha	Language	0.173	7.13e-06
19	47924799	rs12609495	MEIS3	T	C	alpha	Adaptive	0.172	7.31e-06
2	205072783	rs10208393	ICOS	A	G	alpha	Adaptive	0.171	8.75e-06
12	127724394	rs12821308	LOC101927616	T	C	alpha	Adaptive	0.171	8.81e-06
7	153285755	rs6942954	DPP6	A	G	alpha	Adaptive	0.171	9.11e-06
22	35982589	rs12628385	MB	T	C	alpha	Language	0.171	9.47e-06
13	32286296	rs1571309	RXFP2	A	G	alpha	Adaptive	0.171	9.67e-06
8	128944499	rs3739379	PVT1	G	T	alpha	Adaptive	0.171	9.9e-06
