# Supplementary material for: Complex genetic dependencies among growth and neurological phenotypes in healthy children: Towards deciphering developmental mechanisms
Source: PLoS One. 2020 Dec 3;15(12):e0242684. doi: 10.1371/journal.pone.0242684 (PMC7714163; doi:10.1371/journal.pone.0242684)
Supplement: S2 Table — The target variable in this table is a neurological phenotype. (XLSX) [file pone.0242684.s002.xlsx]

## Sheet: Sheet1
Supplementary Table 2. The top 106 significant SNPs associated with growth model parameters (linf, lamda and alpha) and Bayleys neurological phenotypes using three-variable dependency by asymmetric Delta, ∆_2. The target variable in this table is a neurological phenotype.
Chr	Position	DBSNP	Nearest Gene	REF	ALT	Growth Phenotype	Bayley's Phenotype	P-Val
5	107121419	rs770172	FBXL17	T	G	linf	Social-emotional	2.82e-07
2	85962551	rs2164807	ATOH8	A	G	linf	Adaptive	4.2e-07
1	217245278	rs4846400	ESRRG	T	C	linf	Adaptive	4.64e-07
9	12464876	rs2150696	TYRP1	A	G	linf	Language	1.11e-06
15	37121798	rs12101585	CSNK1A1P1	T	C	linf	Language	1.2e-06
9	71280103	rs10869192	PIP5K1B	G	A	linf	Adaptive	1.75e-06
6	35476442	rs2064319	TULP1	C	A	linf	Adaptive	1.86e-06
12	48954040	rs1807757	LALBA	G	A	linf	Adaptive	2e-06
16	62631318	rs2938729	CDH8	G	T	linf	Language	2.18e-06
3	132059280	rs2310229	ACPP	A	G	linf	Adaptive	2.27e-06
2	230073155	rs16825867	PID1	T	C	linf	Adaptive	2.38e-06
12	82563656	rs2401058	LOC101928449	A	T	linf	Adaptive	2.43e-06
9	12266760	rs871981	TYRP1	C	T	linf	Adaptive	2.79e-06
13	96070097	rs2993575	CLDN10	C	T	linf	Adaptive	2.87e-06
1	202469723	rs12734338	PPP1R12B	T	C	linf	Language	2.9e-06
13	32984197	rs9567670	N4BP2L1	T	G	linf	Adaptive	3.16e-06
6	35477032	exm541349	TULP1	C	G	linf	Adaptive	3.22e-06
2	145255210	exm2269146	ZEB2	C	T	linf	Language	3.42e-06
1	202469723	rs12734338	PPP1R12B	T	C	linf	Adaptive	3.64e-06
16	62627462	rs1424021	CDH8	G	T	linf	Language	4.05e-06
1	69431263	rs12030971	DEPDC1-AS1	G	A	linf	Language	4.08e-06
6	130116690	rs1871680	TMEM244	G	A	linf	Adaptive	4.43e-06
13	92387945	rs171060	GPC5	A	C	linf	Language	4.69e-06
11	96845364	rs11224253	JRKL-AS1	C	T	linf	Language	5.31e-06
9	4374278	rs4741967	SLC1A1	T	C	linf	Social-emotional	5.37e-06
12	132419533	rs4965006	PUS1	G	T	linf	Language	5.8e-06
5	55595142	rs154828	ANKRD55	T	C	linf	Adaptive	5.94e-06
5	153537026	rs13177936	GALNT10	G	A	linf	Adaptive	6.03e-06
9	12757058	rs10125771	LURAP1L	G	A	linf	Adaptive	6.23e-06
11	125476543	rs3740901	STT3A	A	C	linf	Adaptive	6.57e-06
20	344079	rs6037430	NRSN2	T	C	linf	Adaptive	6.73e-06
13	91810936	rs287490	LINC00379	T	C	linf	Language	6.87e-06
3	24793858	rs7429711	MIR4792	A	C	linf	Social-emotional	7.19e-06
6	109148253	rs6920522	ARMC2	T	C	linf	Adaptive	7.32e-06
12	58299250	rs7954957	LOC100506844	T	C	linf	Social-emotional	7.62e-06
13	81127249	rs9545471	SPRY2	C	T	linf	Adaptive	8.86e-06
8	30240549	rs12677454	RBPMS-AS1	G	A	linf	Adaptive	9e-06
11	32603285	rs201887	EIF3M	A	T	linf	Adaptive	9.73e-06
3	50686517	rs2170840	MAPKAPK3	A	C	linf	Adaptive	9.74e-06
1	183176430	rs525410	LAMC2	A	G	lambda	Social-emotional	4.28e-07
12	11482758	rs4763682	PRB4	G	T	lambda	Adaptive	5.33e-07
5	81049187	rs393766	SSBP2	A	C	lambda	Adaptive	7.42e-07
17	29759235	rs178850	RAB11FIP4	A	G	lambda	Adaptive	1.05e-06
15	72102096	rs3784309	NR2E3	G	A	lambda	Social-emotional	1.12e-06
16	64124789	rs12596363	CDH11	A	G	lambda	Adaptive	1.2e-06
4	74036166	rs5020219	ANKRD17	C	T	lambda	Adaptive	1.29e-06
16	86201589	rs9933359	LINC01082	C	T	lambda	Adaptive	1.33e-06
1	226708481	rs584297	C1orf95	C	T	lambda	Adaptive	1.86e-06
16	85888381	rs4843851	IRF8	G	A	lambda	Adaptive	2.34e-06
22	43800824	rs5751491	MPPED1	C	A	lambda	Adaptive	2.77e-06
7	134195690	rs782513	AKR1B10	G	C	lambda	Language	2.98e-06
22	47766183	rs8136815	LOC101927722	G	A	lambda	Adaptive	3.22e-06
3	107105237	rs793551	CCDC54	A	C	lambda	Adaptive	3.57e-06
16	86335351	rs7200646	LOC146513	T	C	lambda	Social-emotional	3.8e-06
14	94566675	rs12587898	IFI27L1	T	C	lambda	Adaptive	4.06e-06
10	119021737	rs2015586	SLC18A2	T	C	lambda	Social-emotional	4.72e-06
3	2831511	rs2728090	CNTN4	A	G	lambda	Social-emotional	4.83e-06
1	212092918	rs2788124	INTS7	T	C	lambda	Adaptive	5.04e-06
8	4220542	rs11787410	CSMD1	A	C	lambda	Adaptive	5.31e-06
3	107104622	rs1400409	CCDC54	C	T	lambda	Adaptive	5.8e-06
16	90050880	rs4785759	AFG3L1P	A	C	lambda	Social-emotional	6.16e-06
10	64068343	rs3998448	LOC283045	C	T	lambda	Adaptive	6.27e-06
7	23095077	rs764009	FAM126A	A	C	lambda	Social-emotional	6.31e-06
16	69564497	rs7200935	MIR1538	T	C	lambda	Adaptive	6.57e-06
16	88776148	rs4377140	CTU2	T	C	lambda	Social-emotional	7.09e-06
16	90035141	rs4785752	DEF8	A	G	lambda	Social-emotional	7.4e-06
10	71714998	rs4746938	COL13A1	A	G	lambda	Adaptive	7.51e-06
3	66468089	rs3897058	LRIG1	A	G	lambda	Social-emotional	7.6e-06
16	87021527	rs4072201	LOC101928708	G	A	lambda	Adaptive	7.67e-06
6	71330911	rs2691480	C6orf57	C	T	lambda	Social-emotional	8.02e-06
5	164679036	rs6556813	LOC102546299	A	G	lambda	Adaptive	8.04e-06
1	5717388	rs11260671	MIR4417	T	C	lambda	Adaptive	8.38e-06
9	17430610	rs1953105	CNTLN	A	G	lambda	Adaptive	8.6e-06
14	67894029	rs7153102	PLEK2	G	A	lambda	Adaptive	8.8e-06
3	2831511	rs2728090	CNTN4	A	G	lambda	Adaptive	8.84e-06
5	82844728	rs309596	VCAN	A	T	lambda	Adaptive	8.92e-06
20	10349320	rs6039882	MKKS	C	T	lambda	Adaptive	9.04e-06
21	43445292	rs11701948	ZNF295-AS1	A	G	lambda	Social-emotional	9.41e-06
3	186370333	rs1131364	FETUB	A	G	lambda	Adaptive	9.45e-06
12	11613260	rs11608306	PRB2	A	G	lambda	Adaptive	9.59e-06
19	10267077	rs2228611	DNMT1	G	T	alpha	Adaptive	2.02e-08
5	78034805	rs6878810	LHFPL2	C	A	alpha	Social-emotional	1.02e-06
17	9152315	rs7212383	STX8	C	T	alpha	Adaptive	1.13e-06
1	3080855	rs1798246	PRDM16	C	A	alpha	Adaptive	1.26e-06
20	56055633	rs6123702	CTCFL	G	T	alpha	Adaptive	1.74e-06
18	59580679	rs12604494	RNF152	T	C	alpha	Adaptive	2.61e-06
12	27715010	rs987547	PPFIBP1	A	G	alpha	Social-emotional	2.79e-06
6	131345397	rs9388876	EPB41L2	T	C	alpha	Adaptive	3.24e-06
18	55449516	rs2663842	ATP8B1	A	G	alpha	Adaptive	4.29e-06
5	29129212	rs160320	LOC101929645	A	C	alpha	Social-emotional	4.42e-06
13	88653075	rs11618394	LINC00397	C	T	alpha	Adaptive	4.91e-06
5	78029909	rs252242	LHFPL2	G	A	alpha	Social-emotional	5.05e-06
5	94949253	rs10075788	GPR150	G	A	alpha	Language	5.47e-06
17	12532151	rs11655347	LINC00670	G	A	alpha	Language	5.74e-06
12	96185312	rs7139030	NTN4	G	A	alpha	Social-emotional	5.94e-06
7	64101034	rs2862876	ZNF107	C	G	alpha	Adaptive	6.57e-06
1	71018986	rs4233083	CTH	T	C	alpha	Adaptive	6.83e-06
2	216943032	rs7587968	PECR	A	G	alpha	Adaptive	7.03e-06
7	42496495	rs1123227	LINC01448	A	C	alpha	Social-emotional	7.18e-06
8	30162683	rs6468273	RBPMS-AS1	T	C	alpha	Adaptive	7.63e-06
12	131180387	rs7976966	STX2	C	T	alpha	Adaptive	7.91e-06
11	8274391	rs10769889	LMO1	C	A	alpha	Social-emotional	8.75e-06
22	27924275	rs4822901	LOC105372981	A	C	alpha	Social-emotional	8.76e-06
1	2221222	rs2643885	SKI	A	C	alpha	Adaptive	9.6e-06
8	15933011	rs13259717	MSR1	T	C	alpha	Social-emotional	9.75e-06
6	147839691	rs536996	SAMD5	A	G	alpha	Adaptive	9.95e-06
