# Supplementary material for: Complex genetic dependencies among growth and neurological phenotypes in healthy children: Towards deciphering developmental mechanisms
Source: PLoS One. 2020 Dec 3;15(12):e0242684. doi: 10.1371/journal.pone.0242684 (PMC7714163; doi:10.1371/journal.pone.0242684)
Supplement: S3 Table — The target variable in this table is the SNP. (XLSX) [file pone.0242684.s003.xlsx]

## Sheet: Sheet1
Supplementary Table 3. The Top 117 significant SNPs associated with growth model parameters (linf, lamda and alpha) and Bayleys neurological phenotypes using three-variable dependency by asymmetric Delta, ∆_3. The target variable in this table is the SNP.
Chr	Position	DBSNP	Nearest Gene	REF	ALT	Growth Phenotype	Bayley's Phenotype	Asymmetric DELTA3	P-Val
17	29759235	rs178850	RAB11FIP4	A	G	lambda	Adaptive	0.219	2.42e-08
16	86201589	rs9933359	LINC01082	C	T	lambda	Adaptive	0.211	1.05e-07
11	8274391	rs10769889	LMO1	C	A	alpha	Social-emotional	0.216	4.44e-08
5	78034805	rs6878810	LHFPL2	C	A	alpha	Social-emotional	0.215	4.84e-08
22	27924275	rs4822901	LOC105372981	A	C	alpha	Social-emotional	0.211	9.28e-08
8	91175874	rs10106310	LINC00534	T	C	alpha	Social-emotional	0.21	9.68e-08
7	42496495	rs1123227	LINC01448	A	C	alpha	Social-emotional	0.21	1.05e-07
5	78029909	rs252242	LHFPL2	G	A	alpha	Social-emotional	0.209	1.21e-07
19	10267077	rs2228611	DNMT1	G	T	alpha	Adaptive	0.208	1.25e-07
1	181310522	rs12756919	GM140	G	T	alpha	Social-emotional	0.208	1.25e-07
8	91176950	rs7011930	LINC00534	G	A	alpha	Social-emotional	0.205	2.74e-07
8	141242366	rs7822130	TRAPPC9	T	C	alpha	Social-emotional	0.205	2.74e-07
12	96185312	rs7139030	NTN4	G	A	alpha	Social-emotional	0.204	3.47e-07
12	27715010	rs987547	PPFIBP1	A	G	alpha	Social-emotional	0.203	3.75e-07
4	96004341	rs1158793	BMPR1B	C	A	alpha	Social-emotional	0.203	3.91e-07
10	16051758	rs11253734	FAM188A	C	T	alpha	Social-emotional	0.203	3.99e-07
16	87584748	rs9939461	LOC101928737	A	G	alpha	Social-emotional	0.202	4.36e-07
21	39217408	rs2836021	KCNJ6	T	C	alpha	Social-emotional	0.202	4.64e-07
1	55132925	rs643893	MROH7-TTC4	A	C	alpha	Social-emotional	0.202	4.76e-07
7	125735050	rs10954099	GRM8	A	C	alpha	Social-emotional	0.201	5.65e-07
11	12980357	rs10766011	TEAD1	G	A	alpha	Social-emotional	0.201	6.05e-07
1	3080855	rs1798246	PRDM16	C	A	alpha	Adaptive	0.2	6.13e-07
11	105529933	rs11226820	GRIA4	G	A	alpha	Social-emotional	0.2	6.17e-07
1	113914023	rs6664279	MAGI3	A	C	alpha	Social-emotional	0.2	6.41e-07
6	10049717	rs855394	TFAP2A	C	T	alpha	Social-emotional	0.2	6.74e-07
18	55027334	rs1153626	ST8SIA3	C	T	alpha	Social-emotional	0.199	7.38e-07
12	16738120	rs7135281	LMO3	C	T	alpha	Social-emotional	0.199	7.87e-07
12	54590099	rs2029166	SMUG1	C	T	alpha	Social-emotional	0.199	8.11e-07
22	27922759	rs1983659	MN1	A	T	alpha	Social-emotional	0.199	8.27e-07
16	87586557	rs9933765	LOC101928737	C	A	alpha	Social-emotional	0.198	8.92e-07
6	64186032	rs9353016	PTP4A1	G	A	alpha	Social-emotional	0.197	9.88e-07
1	46925594	rs10890398	LINC01398	T	C	alpha	Social-emotional	0.197	1.21e-06
3	14661876	rs4583633	CCDC174	A	G	alpha	Social-emotional	0.197	1.23e-06
21	42682644	rs2838007	FAM3B	T	C	alpha	Social-emotional	0.196	1.32e-06
14	50856641	rs3783412	CDKL1	T	G	alpha	Social-emotional	0.196	1.33e-06
18	55449516	rs2663842	ATP8B1	A	G	alpha	Adaptive	0.196	1.34e-06
13	88653075	rs11618394	LINC00397	C	T	alpha	Adaptive	0.196	1.36e-06
7	7117799	rs2205542	LOC100131257	G	T	alpha	Social-emotional	0.195	1.54e-06
12	54591704	rs7296239	SMUG1	T	C	alpha	Social-emotional	0.195	1.56e-06
22	48843119	rs9615889	FAM19A5	C	T	alpha	Social-emotional	0.195	1.58e-06
11	9311172	rs7114748	TMEM41B	T	C	alpha	Social-emotional	0.195	1.58e-06
12	12462597	rs11054788	MANSC1	G	A	alpha	Social-emotional	0.195	1.58e-06
4	6026877	rs13119847	JAKMIP1	C	A	alpha	Social-emotional	0.195	1.65e-06
3	122351791	rs7612991	PARP15	C	T	alpha	Social-emotional	0.195	1.73e-06
1	172411768	rs13932	C1orf105	A	C	alpha	Social-emotional	0.194	1.93e-06
2	136884679	rs10191360	CXCR4	T	C	alpha	Social-emotional	0.194	2e-06
11	19697364	rs2216997	NAV2	T	G	alpha	Social-emotional	0.194	2.03e-06
3	34307550	rs7621054	PDCD6IP	G	A	alpha	Social-emotional	0.193	2.17e-06
2	201313988	rs13004353	SPATS2L	T	C	alpha	Social-emotional	0.193	2.18e-06
14	61865279	rs1957912	PRKCH	A	G	alpha	Social-emotional	0.193	2.19e-06
13	104497372	rs9300871	MIR548AS	C	T	alpha	Social-emotional	0.193	2.21e-06
1	99176296	rs10783100	SNX7	G	T	alpha	Social-emotional	0.193	2.22e-06
5	171491332	rs3812023	STK10	T	A	alpha	Social-emotional	0.193	2.37e-06
12	131180387	rs7976966	STX2	C	T	alpha	Adaptive	0.193	2.43e-06
5	29129212	rs160320	LOC101929645	A	C	alpha	Social-emotional	0.193	2.44e-06
3	184504435	rs2377112	LOC101928992	T	C	alpha	Social-emotional	0.193	2.44e-06
1	2221222	rs2643885	SKI	A	C	alpha	Adaptive	0.193	2.54e-06
1	46923102	rs2031248	LINC01398	G	C	alpha	Social-emotional	0.193	2.56e-06
7	30950744	rs2075574	AQP1	C	T	alpha	Social-emotional	0.193	2.61e-06
8	4164975	rs11784834	CSMD1	A	G	alpha	Social-emotional	0.193	2.61e-06
20	11840722	rs6078362	LINC00687	C	T	alpha	Social-emotional	0.192	2.7e-06
18	10335737	rs206605	LINC01254	T	C	alpha	Social-emotional	0.192	2.7e-06
1	160828602	rs12038600	CD244	T	C	alpha	Social-emotional	0.192	2.7e-06
8	2354123	rs1457449	MIR7160	G	A	alpha	Social-emotional	0.192	2.71e-06
3	1707030	rs13078044	CNTN6	T	C	alpha	Social-emotional	0.192	2.71e-06
21	39223338	rs6517436	KCNJ6	A	G	alpha	Social-emotional	0.192	2.74e-06
2	34499299	rs10174826	MYADML	T	C	alpha	Social-emotional	0.192	2.8e-06
12	27703479	rs899069	PPFIBP1	G	A	alpha	Social-emotional	0.192	2.98e-06
9	118305438	rs10119624	43435	A	G	alpha	Adaptive	0.192	3.01e-06
8	1857367	rs2294037	ARHGEF10	C	T	alpha	Social-emotional	0.192	3.01e-06
15	48060450	rs4775710	SEMA6D	A	G	alpha	Social-emotional	0.192	3.12e-06
12	54593405	rs2087058	SMUG1	G	A	alpha	Social-emotional	0.191	3.12e-06
12	73884281	rs10879611	LOC101928137	T	C	alpha	Social-emotional	0.191	3.26e-06
14	82894760	rs799253	LOC101928559	A	T	alpha	Social-emotional	0.191	3.26e-06
11	58762849	rs11229722	LOC283194	C	T	alpha	Social-emotional	0.191	3.28e-06
6	77956116	rs6906798	HTR1B	A	C	alpha	Social-emotional	0.191	3.36e-06
19	57663794	rs7245501	DUXA	G	A	alpha	Social-emotional	0.191	3.41e-06
6	132247361	rs2151533	CTGF	C	A	alpha	Social-emotional	0.191	3.45e-06
11	113822745	rs720396	HTR3B	T	G	alpha	Adaptive	0.191	3.49e-06
13	104500102	rs1341440	MIR548AS	A	T	alpha	Social-emotional	0.191	3.54e-06
13	27015106	rs944695	CDK8	T	G	alpha	Social-emotional	0.191	3.54e-06
6	64159064	rs9361779	PTP4A1	C	A	alpha	Social-emotional	0.191	3.6e-06
12	103742661	rs10778237	C12orf42	A	G	alpha	Social-emotional	0.191	3.7e-06
21	39211005	rs2836014	KCNJ6	C	A	alpha	Social-emotional	0.191	3.75e-06
10	99346768	rs7078759	HOGA1	G	A	alpha	Social-emotional	0.19	3.82e-06
5	146197381	rs12513869	PPP2R2B	A	G	alpha	Social-emotional	0.19	3.93e-06
1	113919499	rs17013288	MAGI3	G	A	alpha	Social-emotional	0.19	3.99e-06
8	15933011	rs13259717	MSR1	T	C	alpha	Social-emotional	0.19	3.99e-06
11	107407326	rs650218	ALKBH8	T	G	alpha	Social-emotional	0.19	4e-06
5	20685297	rs6890147	CDH18	A	G	alpha	Social-emotional	0.19	4.05e-06
3	126372919	rs11718498	TXNRD3	G	A	alpha	Social-emotional	0.19	4.09e-06
1	229302836	rs6693489	RAB4A	A	G	alpha	Social-emotional	0.19	4.13e-06
10	53093126	rs211067	PRKG1	G	T	alpha	Adaptive	0.19	4.16e-06
3	191401028	rs9837138	PYDC2	A	G	alpha	Social-emotional	0.19	4.18e-06
19	29750420	rs10417338	LOC284395	C	T	alpha	Social-emotional	0.19	4.25e-06
19	55030183	rs6509882	LAIR2	A	G	alpha	Social-emotional	0.19	4.3e-06
21	19775220	rs2824808	TMPRSS15	C	A	alpha	Social-emotional	0.189	4.55e-06
3	42428487	rs11718659	LYZL4	C	T	alpha	Social-emotional	0.189	4.55e-06
18	9640114	rs9945821	LOC101927323	A	C	alpha	Social-emotional	0.189	4.6e-06
20	58552125	rs6123960	CDH26	T	C	alpha	Social-emotional	0.189	4.61e-06
22	47836412	rs2040411	LOC101927722	A	G	alpha	Social-emotional	0.189	4.63e-06
2	42122150	rs2374380	LOC388942	T	G	alpha	Language	0.189	4.65e-06
11	115802441	rs367164	LINC00900	C	T	alpha	Social-emotional	0.189	4.77e-06
3	144082862	rs16855296	C3orf58	G	T	alpha	Social-emotional	0.189	4.77e-06
6	101856136	rs1338162	GRIK2	G	T	alpha	Social-emotional	0.189	4.79e-06
6	17364146	rs6459534	CAP2	C	A	alpha	Social-emotional	0.189	4.79e-06
3	46742019	rs6442021	TMIE	C	T	alpha	Social-emotional	0.189	4.82e-06
11	129572876	rs547041	LINC01395	A	G	alpha	Social-emotional	0.189	4.91e-06
4	87626028	rs1212166	PTPN13	T	G	alpha	Social-emotional	0.189	4.93e-06
14	58106625	rs10782435	SLC35F4	T	C	alpha	Social-emotional	0.189	4.98e-06
11	94336130	rs608972	PIWIL4	A	T	alpha	Language	0.189	4.98e-06
1	218542059	rs6662137	TGFB2	T	G	alpha	Social-emotional	0.189	5.02e-06
3	133023568	rs1708368	TMEM108	C	T	alpha	Social-emotional	0.189	5.17e-06
1	223479813	rs1518044	SUSD4	A	G	alpha	Social-emotional	0.189	5.17e-06
6	63049900	rs6904711	KHDRBS2	C	T	alpha	Adaptive	0.188	5.2e-06
13	20906284	rs11616847	CRYL1	A	G	alpha	Social-emotional	0.188	5.22e-06
22	34169292	rs238865	LARGE	T	C	alpha	Social-emotional	0.188	5.22e-06
