# Supplementary material for: Complex genetic dependencies among growth and neurological phenotypes in healthy children: Towards deciphering developmental mechanisms
Source: PLoS One. 2020 Dec 3;15(12):e0242684. doi: 10.1371/journal.pone.0242684 (PMC7714163; doi:10.1371/journal.pone.0242684)
Supplement: S4 Table — SNPs that occur in more than one category (gender or phenotype) are identified with the same color. The "exm" SNPs that were excluded from the downstream analysis are highlighted in red. (XLSX) [file pone.0242684.s004.xlsx]

## Sheet: Sheet1
Supplementary Table 4. The top 10 significant SNPs specific to X and Y region associated with each phenotype(s): growth model parameters (linf, lamda and alpha) and Bayley neurological phenotypes for both pair-wise and three-variable dependency. SNPs That occur in more than one category (gender or phenotype) are identified with the same color. The "exm" SNPs that were excluded from the downstream…
Chr	DBSNP	Nearest Gene	Major	Minor	Bayleys Phenotype	Growth Phenotype	DELTA3	P-Val	N
Bayley_Female
X	rs211644	ARSE	C	T	Language	none	0.138	3.76e-05	206
X	rs886544	PTCHD1-AS	T	C	Social-emotional	none	0.131	9.04e-05	206
X	rs3126295	LOC100129520	A	C	Social-emotional	none	0.128	0.000128	206
X	rs3761555	GRIA3	A	C	Language	none	0.127	0.000138	206
X	rs2406190	DMD	C	T	Adaptive	none	0.127	0.000139	206
X	rs6527779	REPS2	C	T	Language	none	0.126	0.000153	206
X	rs7063094	DUSP9	A	G	Motor	none	0.126	0.000159	206
X	rs11095543	MID1	C	A	Social-emotional	none	0.125	0.000165	206
X	rs2207580	SPANXN3	G	C	Language	none	0.124	0.000182	206
X	rs1179161	PNPLA4	G	T	Language	none	0.124	0.000202	206
Bayley_Male
XY	rs5949162	LOC107985677	G	A	Social-emotional	none	0.138	1.92e-07	227
XY	rs2316856	None	T	C	Cognitive	none	0.105	3.07e-05	227
X	rs5916140	None	A	C	Motor	none	0.105	3.11e-05	227
XY	rs5946419	None	T	C	Language	none	0.099	6.22e-05	227
XY	rs28723626	None	G	A	Adaptive	none	0.0975	7.6e-05	227
X	rs925178	LOC101927501	G	T	Motor	none	0.0928	0.00013	227
XY	rs306891	SPRY3	G	A	Motor	none	0.0927	0.000131	227
XY	rs6603272	IL3RA	T	G	Social-emotional	none	0.0922	0.00014	227
X	rs5978567	STS	C	T	Cognitive	none	0.092	0.000144	227
X	rs6649483	LINC00894	C	T	Social-emotional	none	0.0919	0.000145	227
alpha_Female
X	rs12010492	ITM2A	G	T	none	alpha	0.0413	6.1e-05	502
XY	rs4274002	ASMTL-AS1	T	C	none	alpha	0.0409	7.11e-05	502
X	rs6627785	ZNF275	C	A	none	alpha	0.0398	0.000104	502
X	rs7063238	TBX22	T	C	none	alpha	0.0397	0.000105	502
X	rs6524017	BRWD3	G	A	none	alpha	0.037	0.000255	502
X	rs5919961	MIR892C	G	A	none	alpha	0.0363	0.000315	502
X	rs6527938	TRAPPC2	G	A	none	alpha	0.036	0.000341	502
X	rs11095146	IL1RAPL1	G	A	none	alpha	0.0359	0.000352	502
X	rs6622354	BRWD3	A	G	none	alpha	0.0358	0.000358	502
X	rs2813808	MIR514A3	G	A	none	alpha	0.0355	0.000392	502
alpha_Male
XY	rs5940653	WASIR1	C	A	none	alpha	0.0279	0.000263	551
XY	rs4518813	WASIR1	A	G	none	alpha	0.0271	0.000357	551
X	rs5972560	DMD	C	T	none	alpha	0.0268	0.000394	551
XY	rs731477	IL9R	C	G	none	alpha	0.0259	0.000542	551
X	rs1003351	PRKX-AS1	T	C	none	alpha	0.0257	0.000587	551
X	rs11864	REPS2	A	G	none	alpha	0.0254	0.000649	551
X	exm2273222	IL9R			none	alpha	0.0252	0.000686	551
X	rs714070	REPS2	G	T	none	alpha	0.0251	0.000704	551
X	rs1329350	MAGEB16	G	A	none	alpha	0.0251	0.000711	551
XY	rs311047	CD99	A	G	none	alpha	0.0247	0.000796	551
linf_Female
X	rs7052627	GRPR	C	T	none	linf	0.0384	0.000157	502
X	rs1882265	DMD	G	A	none	linf	0.0363	0.000287	502
X	rs5928998	IL1RAPL1	G	A	none	linf	0.0342	0.000543	502
X	rs7882888	DUSP9	C	A	none	linf	0.034	0.000567	502
X	rs6530553	FRMPD4	A	G	none	linf	0.0337	0.000641	502
X	rs1986959	PRKX-AS1	C	T	none	linf	0.0336	0.000662	502
X	exm2263029	PTCHD1-AS			none	linf	0.0331	0.000785	502
X	rs4825704	CUL4B	T	C	none	linf	0.032	0.00103	502
X	rs7061162	CXorf21	A	G	none	linf	0.0319	0.00105	502
X	rs5977759	HS6ST2	G	A	none	linf	0.0318	0.0011	502
linf_Male
X	rs2887609	KLHL4	A	G	none	linf	0.0279	0.000245	551
X	rs1335102	EFHC2	G	T	none	linf	0.0278	0.000255	551
X	rs2507100	KLHL4	G	A	none	linf	0.0274	0.000293	551
X	rs4830695	WWC3	A	C	none	linf	0.0255	0.000539	551
X	rs5936827	OTUD6A	A	G	none	linf	0.0247	0.000735	551
X	rs5936015	CA5BP1	G	A	none	linf	0.0239	0.000958	551
X	rs4830974	TMEM27	A	G	none	linf	0.0239	0.000958	551
X	rs9887255	KLHL4	G	T	none	linf	0.0237	0.00104	551
X	rs1362263	FMR1NB	A	T	none	linf	0.0234	0.00115	551
X	rs7891677	PCDH19	T	C	none	linf	0.023	0.00128	551
lambda_Female
X	rs989011	GLRA2	T	C	none	lambda	0.0453	1.37e-05	502
X	rs1109840	GABRA3	G	A	none	lambda	0.0439	2.1e-05	502
X	rs2238912	GLRA2	C	T	none	lambda	0.0406	8.11e-05	502
XY	rs700455	None	T	C	none	lambda	0.0384	0.000143	502
X	rs5933907	STS	G	A	none	lambda	0.0375	0.00019	502
X	rs7065996	HDHD1	C	T	none	lambda	0.0365	0.000252	502
X	rs5986482	MAGEB18	A	G	none	lambda	0.0364	0.000255	502
X	rs17217549	PDK3	T	C	none	lambda	0.0352	0.000386	502
X	rs6616617	MORC4	T	C	none	lambda	0.0351	0.000397	502
X	rs6653821	IL1RAPL1	T	C	none	lambda	0.035	0.000425	502
lambda_Male
XY	rs28562204	DHRSX	C	A	none	lambda	0.0363	1.08e-05	551
X	rs4072569	CXorf36	G	A	none	lambda	0.0352	1.57e-05	551
X	rs4825091	MAGEC2	A	C	none	lambda	0.0318	5.18e-05	551
X	rs5908203	MAGEC2	C	T	none	lambda	0.0312	6.27e-05	551
XY	rs3814296	ACTR6	C	A	none	lambda	0.0302	0.000101	551
X	exm2273075	SHOX			none	lambda	0.0297	0.000124	551
X	rs4239958	CXorf36	T	C	none	lambda	0.0294	0.000135	551
X	rs5970959	PTCHD1-AS	T	C	none	lambda	0.0286	0.000175	551
X	rs5908206	MAGEC2	T	C	none	lambda	0.0273	0.000301	551
X	rs1268020	SRD5A1P1	A	G	none	lambda	0.0272	0.000307	551
Bayley_alpha_Female
X	rs5972504	DMD	T	C	Adaptive	alpha	-0.0348	5.64e-06	205
X	rs2445644	DMD	G	T	Adaptive	alpha	-0.0313	1.45e-05	205
X	rs5984619	PABPC5-AS1	T	C	Adaptive	alpha	-0.0275	5.35e-05	205
X	rs5951844	FMR1-AS1	C	T	Adaptive	alpha	-0.0268	6.53e-05	205
X	rs1409119	DMD	T	C	Adaptive	alpha	-0.0257	8.99e-05	205
X	rs768272	DMD	G	A	Adaptive	alpha	-0.0244	0.000133	205
X	rs1456726	DMD	G	A	Adaptive	alpha	-0.0238	0.00016	205
X	rs6651852	SRPX	C	A	Adaptive	alpha	-0.0235	0.000182	205
X	rs12845924	CXorf51A	C	T	Adaptive	alpha	-0.0231	0.000206	205
X	rs4827248	USP9X	T	C	Adaptive	alpha	-0.0223	0.000276	205
Bayley_alpha_Male
XY	rs7061181	DHRSX	A	C	Language	alpha	-0.0128	7.03e-05	223
XY	rs6423165	None	T	A	Adaptive	alpha	-0.0126	7.55e-05	223
XY	rs1044307	ZBED1	C	G	Language	alpha	-0.0119	0.000114	223
XY	rs5989917	LOC105373105	C	A	Adaptive	alpha	-0.0118	0.000117	223
XY	rs7884433	LOC105373105	A	T	Social-emotional	alpha	-0.0113	0.000155	223
XY	rs6644867	None	T	C	Language	alpha	-0.0112	0.000167	223
XY	rs2360259	None	T	C	Adaptive	alpha	-0.0109	0.000193	223
XY	rs6644867	None	T	C	Social-emotional	alpha	-0.0104	0.000242	223
XY	rs5949137	None	T	C	Social-emotional	alpha	-0.0102	0.000277	223
XY	rs17808080	None	A	T	Adaptive	alpha	-0.0101	0.00029	223
Bayley_lambda_Female
X	rs12156850	SMARCA1	C	T	Adaptive	lambda	-0.0315	1.66e-05	205
X	rs4824822	EFHC2	C	T	Adaptive	lambda	-0.03	2.44e-05	205
X	rs4911823	PLS3-AS1	T	C	Adaptive	lambda	-0.0299	2.58e-05	205
X	rs5910817	CT83	T	C	Adaptive	lambda	-0.0297	2.85e-05	205
X	rs5954963	SPANXN4	G	A	Adaptive	lambda	-0.0291	3.31e-05	205
X	rs4825232	RS1	C	T	Adaptive	lambda	-0.0285	3.83e-05	205
X	rs2487721	GLUD2	A	G	Adaptive	lambda	-0.0284	3.95e-05	205
X	rs5969112	DACH2	T	C	Adaptive	lambda	-0.0271	5.91e-05	205
X	rs5909256	PPEF1	C	T	Adaptive	lambda	-0.0269	6.15e-05	205
X	rs239765	PPEF1	A	G	Adaptive	lambda	-0.0266	6.92e-05	205
Bayley_lambda_Male
XY	rs5948885	LOC105379413	G	T	Adaptive	lambda	-0.0131	7.01e-05	223
XY	rs5983086	None	T	C	Adaptive	lambda	-0.0131	7.03e-05	223
XY	rs6644867	None	T	C	Adaptive	lambda	-0.0121	0.00011	223
XY	rs2360259	None	T	C	Adaptive	lambda	-0.0117	0.000131	223
XY	rs5950657	None	C	T	Adaptive	lambda	-0.0117	0.000132	223
XY	rs7885174	None	A	G	Social-emotional	lambda	-0.0117	0.000133	223
XY	rs7391372	DHRSX	T	G	Social-emotional	lambda	-0.0114	0.000154	223
XY	rs707689	None	C	A	Language	lambda	-0.0111	0.000174	223
XY	rs311047	CD99	A	G	Motor	lambda	-0.0111	0.000175	223
XY	rs5946332	None	T	C	Adaptive	lambda	-0.011	0.000178	223
Bayley_linf_Female
X	rs4830517	VCX	C	T	Adaptive	linf	-0.0233	8e-05	205
X	rs1921396	DMD	C	A	Adaptive	linf	-0.0221	0.000119	205
X	rs5953392	EFHC2	A	G	Adaptive	linf	-0.0216	0.000138	205
X	rs660093	KLHL13	G	A	Adaptive	linf	-0.0216	0.000142	205
X	rs5935671	GPM6B	G	A	Social-emotional	linf	-0.0214	0.000152	205
X	rs4437782	TMEM257	C	A	Adaptive	linf	-0.021	0.000179	205
X	rs4824561	LOC401585	A	G	Adaptive	linf	-0.0207	0.000192	205
X	rs7054854	CNGA2	C	T	Adaptive	linf	-0.0202	0.000237	205
X	rs3116785	CHM	C	T	Adaptive	linf	-0.0196	0.000303	205
X	rs2814862	DMD	C	A	Adaptive	linf	-0.0195	0.000322	205
Bayley_linf_Male
XY	rs306875	SPRY3	T	G	Adaptive	linf	-0.0195	1.15e-06	223
XY	rs7054955	None	T	C	Adaptive	linf	-0.0163	8.62e-06	223
XY	rs311043	CD99	T	G	Language	linf	-0.0153	1.46e-05	223
XY	rs6644316	None	T	C	Language	linf	-0.015	1.57e-05	223
XY	rs306891	SPRY3	G	A	Adaptive	linf	-0.0146	2.05e-05	223
XY	rs973412	None	A	C	Language	linf	-0.0137	3.16e-05	223
XY	rs4129148	None	C	G	Adaptive	linf	-0.0131	4.44e-05	223
XY	rs6567614	None	A	G	Adaptive	linf	-0.0124	6.32e-05	223
XY	rs6588908	None	G	T	Language	linf	-0.012	7.51e-05	223
XY	rs311043	CD99	T	G	Adaptive	linf	-0.0119	8.2e-05	223
