# Supplementary material for: Complex genetic dependencies among growth and neurological phenotypes in healthy children: Towards deciphering developmental mechanisms
Source: PLoS One. 2020 Dec 3;15(12):e0242684. doi: 10.1371/journal.pone.0242684 (PMC7714163; doi:10.1371/journal.pone.0242684)
Supplement: S5 Table — (XLSX) [file pone.0242684.s005.xlsx]

## Sheet: Sheet1
Supplementary Table 5: Preprocessing of SNPs in X and Y chromosomes	# of SNPs	# of infants
Dependency variables	SNP #	# of Male samples	# of Female samples	Total # of samples
Two-way dependency <Bayley, SNPs> analysis
SNPs which are from X and XY with missing values	12601	227	206	433
SNPs removed (which have missing values in female samples)	896	227	206	433
SNPs which are from X and XY chromosomes without missing values	11705	227	206	433
Two-way dependency <Growth, SNPs> analysis Female
SNPs which are from X and XY with missing values	12601	551	502	1053
SNPs removed (which have missing values in female samples)	1626	551	502	1053
SNPs which are from X and XY chromosomes without missing values	10975	551	502	1053
Three-way dependency <Bayley, Growth, SNPs> analysis Female
SNPs which are from X and XY with missing values	12601	223	205	428
SNPs removed (which have missing values in female samples)	894	223	205	428
SNPs which are from X and XY without missing values	11707	223	205	428				S
Two-way dependency <Bayley, SNPs> analysis Male
SNPs which are from X, XY, and Y with missing values	12709	227	206	433
SNPs removed (which have missing values in male samples)	2286	227	206	433
SNPs which are from X, XY, and Y without missing values	10423	227	206	433
Two-way dependency <Growth, SNPs> analysis Male
SNPs which are from X, XY, and Y with missing values	12709	551	502	1053
SNPs removed (which have missing values in male samples)	4410	551	502	1053
SNPs which are from X, XY, and Y without missing values	8299	551	502	1053
Three-way dependency <Bayley, Growth, SNPs> analysis Male
SNPs which are from X, XY, and Y with missing values	12709	223	205	428
SNPs removed (which have missing values in male samples)	2269	223	205	428
SNPs which are from X, XY, and Y without missing values	10440	223	205	428
