# Supplementary material for: Complex genetic dependencies among growth and neurological phenotypes in healthy children: Towards deciphering developmental mechanisms
Source: PLoS One. 2020 Dec 3;15(12):e0242684. doi: 10.1371/journal.pone.0242684 (PMC7714163; doi:10.1371/journal.pone.0242684)
Supplement: S6 Table — Variants that returned "no data" are not included. (XLSX) [file pone.0242684.s006.xlsx]

## Sheet: Sheet1
Supplementary Table 6: The RegulomeDB score for 148 candidates associated with either neurological, growth parameters or both using Mutual Information and Delta3 dependency measures respectively. Variants that returned "no data" are not included.
Chr	Position	rsID	Hits	RegulomeDB score
chr2	85962550	rs2164807	Single_Nucleotides|ATOH8|eQTL|Monocytes, Motifs|Footprinting|Fibrobl|MAF, Motifs|PWM||MAF, Motifs|PWM||NERF1a, Motifs|Footprinting|AosmcSerumfree|NERF1a, Motifs|Footprinting|Panisd|NERF1a, Motifs|Footprinting|Huvec|NERF1a, Motifs|Footprinting|Huvec|MAF, Motifs|Footprinting|Panisd|MAF, Motifs|Footprinting|Osteobl|MAF, Motifs|Footprinting|Myometr|MAF, Motifs|Footprinting|Myometr|NERF1a, Motifs|Foot…	1b: eQTL + TF binding + any motif + DNase Footprint + DNase peak
chr1	183176429	rs525410	Single_Nucleotides|LAMC1|eQTL|Monocytes, Motifs|PWM||RP58, Motifs|PWM||c-Ets-1, Motifs|PWM||ETS1, Chromatin_Structure||DNase-seq|Nhek	1f: eQTL + TF binding / DNase peak
chr15	40565704	rs936214	Motifs|Footprinting|Huh7|PU.1, Motifs|Footprinting|Gm12891|PU.1, Motifs|Footprinting|Hepg2|PU.1, Motifs|Footprinting|8988t|PU.1, Motifs|Footprinting|Osteobl|PU.1, Motifs|Footprinting|Gm12892|PU.1, Motifs|PWM||c-Ets-1, Motifs|Footprinting|H1hesc|PU.1, Motifs|Footprinting|Medullo|PU.1, Motifs|PWM||PU.1, Motifs|Footprinting|H1hesc|c-Ets-1, Chromatin_Structure||DNase-seq|Gm12891, Chromatin_Structure|…	2a: TF binding + matched TF motif + matched DNase Footprint + DNase peak
chr11	21247590	rs10833478	Motifs|Footprinting|Helas3Ifna4h|CEBPA, Motifs|Footprinting|Hsmmt|CEBPA, Motifs|Footprinting|A549|CEBPA, Motifs|PWM||CEBPA, Motifs|Footprinting|Hpde6e6e7|CEBPA, Motifs|PWM||Cebpa, Motifs|Footprinting|Mcf7|CEBPA, Chromatin_Structure||DNase-seq|Rptec, Protein_Binding||ChIP-seq|IMR90|CEBPB, Protein_Binding||ChIP-seq|HepG2|CEBPB	2b: TF binding + any motif + DNase Footprint + DNase peak
chr22	43800823	rs5751491	Motifs|Footprinting|Phte|myogenin/NF-1, Motifs|PWM||myogenin/NF-1, Motifs|Footprinting|H1hesc|myogenin/NF-1, Motifs|Footprinting|Gm12891|myogenin/NF-1, Motifs|Footprinting|Hmec|myogenin/NF-1, Motifs|Footprinting|Nhek|myogenin/NF-1, Motifs|Footprinting|Chorion|myogenin/NF-1, Motifs|Footprinting|Hpde6e6e7|myogenin/NF-1, Chromatin_Structure||DNase-seq|Saec, Chromatin_Structure||DNase-seq|H1hesc, Chr…	2b: TF binding + any motif + DNase Footprint + DNase peak
chr16	87586556	rs9933765	Motifs|Footprinting|Mcf7Hypoxlac|IRF3, Motifs|Footprinting|Nhek|IRF3, Motifs|Footprinting|Mcf7|IRF3, Motifs|Footprinting|LncapAndro|IRF3, Motifs|Footprinting|Hmec|IRF3, Motifs|PWM||IRF3, Motifs|Footprinting|Panisd|IRF3, Motifs|Footprinting|A549|IRF3, Motifs|PWM||Zfp691, Motifs|Footprinting|Htr8|IRF3, Motifs|Footprinting|Phte|IRF3, Motifs|Footprinting|Hpde6e6e7|IRF3, Motifs|Footprinting|Gliobla|IR…	2b: TF binding + any motif + DNase Footprint + DNase peak
chr6	35477031	rs2064317	Motifs|PWM||FOXG1, Chromatin_Structure||DNase-seq|Gm12891, Chromatin_Structure||DNase-seq|Cd20ro01794, Chromatin_Structure||DNase-seq|H1hesc, Chromatin_Structure||DNase-seq|8988t, Chromatin_Structure||DNase-seq|Gm19239, Chromatin_Structure||DNase-seq|Heartoc, Chromatin_Structure||DNase-seq|Gm19240, Chromatin_Structure||DNase-seq|Adultcd4th0, Chromatin_Structure||DNase-seq|Chorion, Chromatin_Struc…	3a: TF binding + any motif + DNase peak
chr10	6269854	rs7071157	Motifs|PWM||NFAT5, Chromatin_Structure|Est10nm30m|DNase-seq|T47d, Chromatin_Structure||DNase-seq|8988t, Chromatin_Structure||DNase-seq|Gm19239, Chromatin_Structure||DNase-seq|Hmec, Chromatin_Structure||DNase-seq|Osteobl, Chromatin_Structure||DNase-seq|Stellate, Chromatin_Structure|Andro|DNase-seq|Lncap, Chromatin_Structure||DNase-seq|Gm13977, Chromatin_Structure||DNase-seq|Monocd14ro1746, Chromat…	3a: TF binding + any motif + DNase peak
chr20	56055632	rs6123702	Motifs|PWM||FOXO3, Chromatin_Structure||DNase-seq|Gm19240, Chromatin_Structure||DNase-seq|Naivebcell, Chromatin_Structure||DNase-seq|Gcbcell, Chromatin_Structure||DNase-seq|Gm10248, Chromatin_Structure||DNase-seq|Hepg2, Chromatin_Structure||FAIRE|Gm12892, Chromatin_Structure||DNase-seq|Hl60, Chromatin_Structure||FAIRE|Gm12891, Chromatin_Structure||DNase-seq|Gm12892, Chromatin_Structure||DNase-seq…	3a: TF binding + any motif + DNase peak
chr12	131180386	rs7976966	Motifs|PWM||ZNF238, Chromatin_Structure||DNase-seq|Fibrobl, Protein_Binding||ChIP-seq|HSPC|IKZF1	3a: TF binding + any motif + DNase peak
chr7	46246579	rs9691259	Chromatin_Structure||DNase-seq|Osteobl, Chromatin_Structure||DNase-seq|Gm13977, Chromatin_Structure||DNase-seq|Gm10248, Chromatin_Structure||FAIRE|Gm18507, Chromatin_Structure||DNase-seq|Gm20000, Chromatin_Structure||DNase-seq|Gm10266, Chromatin_Structure||DNase-seq|Gm12892, Chromatin_Structure||DNase-seq|Gm12878, Chromatin_Structure||DNase-seq|Gm13976, Protein_Binding|tnfa|ChIP-seq|GM15510|NFKB1…	4: TF binding + DNase peak
chr17	29759234	rs178850	Chromatin_Structure||DNase-seq|Gm12891, Chromatin_Structure|Znfa41c6|DNase-seq|K562, Chromatin_Structure|Est10nm30m|DNase-seq|T47d, Chromatin_Structure||DNase-seq|H1hesc, Chromatin_Structure||DNase-seq|Huh75, Chromatin_Structure||DNase-seq|Nb4, Chromatin_Structure||DNase-seq|Hah, Chromatin_Structure||DNase-seq|Gm19240, Chromatin_Structure||DNase-seq|Hmec, Chromatin_Structure||DNase-seq|Ipsnihi7, …	4: TF binding + DNase peak
chr1	226708480	rs584297	Chromatin_Structure||DNase-seq|H1hesc, Chromatin_Structure|Diffa14d|DNase-seq|H7es, Chromatin_Structure||FAIRE|H1hesc, Chromatin_Structure||DNase-seq|Ipsnihi7, Chromatin_Structure|Diffa5d|DNase-seq|H7es, Chromatin_Structure||DNase-seq|H9es, Chromatin_Structure|Diff4d|DNase-seq|Lhcnm2, Chromatin_Structure||DNase-seq|Werirb1, Chromatin_Structure||DNase-seq|Ipscwru1, Chromatin_Structure||DNase-seq|L…	4: TF binding + DNase peak
chr10	51795394	rs10824914	Chromatin_Structure||DNase-seq|Hmvecdblad, Chromatin_Structure|Diffa5d|DNase-seq|H7es, Chromatin_Structure||DNase-seq|Hmvecdlyad, Chromatin_Structure|Ctcfshrna|DNase-seq|Mcf7, Chromatin_Structure||DNase-seq|Hepg2, Chromatin_Structure|Estctrl0h|DNase-seq|Mcf7, Chromatin_Structure||DNase-seq|Mcf7, Chromatin_Structure||DNase-seq|Hcf, Chromatin_Structure|Est100nm1h|DNase-seq|Mcf7, Chromatin_Structure…	4: TF binding + DNase peak
chr18	55449515	rs2663842	Chromatin_Structure||DNase-seq|Nb4, Chromatin_Structure||DNase-seq|Hpf, Chromatin_Structure||DNase-seq|Hipe, Chromatin_Structure||DNase-seq|Hvmf, Chromatin_Structure||DNase-seq|Hcm, Chromatin_Structure||FAIRE|Medullo, Chromatin_Structure||DNase-seq|Hl60, Chromatin_Structure||DNase-seq|Sknmc, Protein_Binding||ChIP-seq|IMR90|CEBPB	4: TF binding + DNase peak
chr12	96185311	rs7139030	Chromatin_Structure||DNase-seq|H1hesc, Chromatin_Structure||DNase-seq|Progfib, Chromatin_Structure|Diffa14d|DNase-seq|H7es, Chromatin_Structure||DNase-seq|Hbvp, Chromatin_Structure||DNase-seq|Ipsnihi7, Chromatin_Structure|Diffa5d|DNase-seq|H7es, Chromatin_Structure||DNase-seq|Hff, Chromatin_Structure||DNase-seq|Hpdlf, Chromatin_Structure||DNase-seq|Hmvecdneo, Chromatin_Structure||DNase-seq|Monocd…	4: TF binding + DNase peak
chr2	42122149	rs2374380	Chromatin_Structure|Ifng4h|FAIRE|Helas3, Chromatin_Structure||DNase-seq|Phte, Chromatin_Structure||DNase-seq|Hepg2, Chromatin_Structure||DNase-seq|Th1, Protein_Binding||ChIP-seq|HepG2|MXI1, Protein_Binding|proliferation|ChIP-seq|Caco2|HNF4A, Protein_Binding|differential|ChIP-seq|Caco2|HNF4A, Protein_Binding||ChIP-seq|HepG2|MYBL2	4: TF binding + DNase peak
chr8	91176949	rs7011930	Chromatin_Structure|Znff41b2|DNase-seq|K562, Chromatin_Structure||DNase-seq|Saec, Chromatin_Structure|Diffa14d|DNase-seq|H7es, Chromatin_Structure||DNase-seq|Nhbera, Chromatin_Structure||DNase-seq|K562, Chromatin_Structure|Znfb34a8|DNase-seq|K562, Chromatin_Structure||DNase-seq|Mel2183, Chromatin_Structure||DNase-seq|Hrpe, Chromatin_Structure||DNase-seq|Hnpce, Chromatin_Structure|Znfe103c6|DNase-…	4: TF binding + DNase peak
chr12	96191112	rs17024694	Chromatin_Structure||DNase-seq|T47d, Protein_Binding|02pct|ChIP-seq|A549|EP300	4: TF binding + DNase peak
chr12	13157266	rs1291359	Motifs|PWM||MEF2A, Motifs|PWM||Tbp, Motifs|Footprinting|Hepatocytes|MEF2A, Chromatin_Structure||DNase-seq|H1hesc, Chromatin_Structure||DNase-seq|Hepatocytes	5: TF binding or DNase peak
chr3	54659056	rs4955988	Chromatin_Structure||DNase-seq|Osteobl	5: TF binding or DNase peak
chr17	12941644	rs11658800	Chromatin_Structure||DNase-seq|Werirb1	5: TF binding or DNase peak
chr14	57183566	rs7155811	Motifs|PWM||Cdx, Motifs|PWM||BCL6, Chromatin_Structure||FAIRE|Medullo, Protein_Binding||ChIP-seq|HepG2|MAFF, Protein_Binding||ChIP-seq|HepG2|MAFK	5: TF binding or DNase peak
chr6	144719764	rs6570627	Motifs|PWM||GR, Chromatin_Structure||DNase-seq|Hsmmt, Chromatin_Structure||FAIRE|Gm12891, Chromatin_Structure||DNase-seq|Hsmm	5: TF binding or DNase peak
chr9	77770053	rs773024	Motifs|PWM||OCT-x, Motifs|PWM||Pou2f3, Motifs|PWM||Pou2f2, Motifs|PWM||Oct-1, Motifs|PWM||Octamer, Chromatin_Structure||DNase-seq|Osteobl	5: TF binding or DNase peak
chr5	123757078	rs154444	Chromatin_Structure||DNase-seq|Cd20ro01778	5: TF binding or DNase peak
chr9	12464875	rs2150696	Chromatin_Structure||FAIRE|Medullo, Protein_Binding||ChIP-seq|MCF-7|TCF7L2	5: TF binding or DNase peak
chr16	86201588	rs9933359	Chromatin_Structure||DNase-seq|T47d, Chromatin_Structure|Est10nm30m|DNase-seq|T47d	5: TF binding or DNase peak
chr4	74036165	rs5020219	Motifs|PWM||MyoD, Motifs|Footprinting|Hpde6e6e7|E2A, Motifs|PWM||E2A, Chromatin_Structure||DNase-seq|Hpde6e6e7	5: TF binding or DNase peak
chr14	94566674	rs12587898	Chromatin_Structure||DNase-seq|Monocd14ro1746, Chromatin_Structure||DNase-seq|Gliobla, Chromatin_Structure||DNase-seq|Monocd14	5: TF binding or DNase peak
chr16	85888380	rs4843851	Chromatin_Structure||DNase-seq|Hmec	5: TF binding or DNase peak
chr3	186370332	rs1131364	Chromatin_Structure||DNase-seq|Colo829, Chromatin_Structure||DNase-seq|T47d, Chromatin_Structure|Est10nm30m|DNase-seq|T47d, Chromatin_Structure||DNase-seq|Th1	5: TF binding or DNase peak
chr12	11613259	rs11608306	Chromatin_Structure||DNase-seq|Melano	5: TF binding or DNase peak
chr4	89007920	rs2725270	Motifs|PWM||Gata6, Motifs|PWM||Gata5, Chromatin_Structure||DNase-seq|Hrce, Chromatin_Structure||DNase-seq|Mcf7, Chromatin_Structure|Est100nm1h|DNase-seq|Mcf7, Chromatin_Structure||DNase-seq|Hre, Chromatin_Structure|Estctrl0h|DNase-seq|Mcf7	5: TF binding or DNase peak
chr16	86335350	rs7200646	Chromatin_Structure||DNase-seq|Hepatocytes, Chromatin_Structure||DNase-seq|T47d, Chromatin_Structure||DNase-seq|Phte	5: TF binding or DNase peak
chr18	54814037	rs7232905	Chromatin_Structure||DNase-seq|Osteobl	5: TF binding or DNase peak
chr5	78034804	rs6878810	Chromatin_Structure|Tam10030|DNase-seq|Ishikawa, Chromatin_Structure|Andro|DNase-seq|Lncap, Chromatin_Structure||DNase-seq|Hrce, Chromatin_Structure|Est10nm30m|DNase-seq|Ishikawa, Chromatin_Structure||DNase-seq|Ipsnihi11, Chromatin_Structure||DNase-seq|Ips, Chromatin_Structure||DNase-seq|Mcf7, Chromatin_Structure|Est100nm1h|DNase-seq|Mcf7, Chromatin_Structure||DNase-seq|T47d, Chromatin_Structure|…	5: TF binding or DNase peak
chr1	3080854	rs1798246	Motifs|PWM||Elf-1, Motifs|Footprinting|Chorion|Elf-1, Motifs|Footprinting|Hepatocytes|Elf-1, Chromatin_Structure||DNase-seq|Hepatocytes, Chromatin_Structure||DNase-seq|Cerebrumfrontaloc, Chromatin_Structure||DNase-seq|Gm19240, Chromatin_Structure||DNase-seq|Hsmmfshd, Chromatin_Structure||DNase-seq|Chorion, Chromatin_Structure||DNase-seq|H7es, Chromatin_Structure||DNase-seq|Hsmm, Chromatin_Structu…	5: TF binding or DNase peak
chr11	8274390	rs10769889	Chromatin_Structure||DNase-seq|8988t, Chromatin_Structure||DNase-seq|Medullo	5: TF binding or DNase peak
chr7	42496494	rs1123227	Chromatin_Structure||DNase-seq|Colo829	5: TF binding or DNase peak
chr5	78029908	rs252242	Chromatin_Structure||FAIRE|Gm19239, Chromatin_Structure|Ifng4h|FAIRE|Helas3, Chromatin_Structure||FAIRE|Gm12891, Protein_Binding||ChIP-seq|K562|RFX3	5: TF binding or DNase peak
chr12	27715009	rs987547	Chromatin_Structure||DNase-seq|Hff, Chromatin_Structure||DNase-seq|Hmvecdneo, Chromatin_Structure||DNase-seq|Hrce, Chromatin_Structure||DNase-seq|Ag10803, Chromatin_Structure||DNase-seq|Rptec, Chromatin_Structure||DNase-seq|M059j, Chromatin_Structure||DNase-seq|A549, Chromatin_Structure||DNase-seq|Hffmyc, Chromatin_Structure||DNase-seq|Bj, Chromatin_Structure||DNase-seq|Panc1, Chromatin_Structure…	5: TF binding or DNase peak
chr13	88653074	rs11618394	Chromatin_Structure|Tam10030|DNase-seq|Ishikawa, Chromatin_Structure||DNase-seq|Hrce, Chromatin_Structure|Est10nm30m|DNase-seq|Ishikawa, Chromatin_Structure|Ifng4h|FAIRE|Helas3, Chromatin_Structure||DNase-seq|Rptec, Chromatin_Structure|Est10nm30m|DNase-seq|Ecc1, Chromatin_Structure|Dm002p1h|DNase-seq|Ecc1	5: TF binding or DNase peak
chr22	27924274	rs4822901	Chromatin_Structure||FAIRE|UrotsaUt189, Chromatin_Structure||DNase-seq|Chorion	5: TF binding or DNase peak
chr1	2221221	rs2643885	Chromatin_Structure|Znfa41c6|DNase-seq|K562, Chromatin_Structure||DNase-seq|Progfib, Chromatin_Structure||DNase-seq|H1hesc, Chromatin_Structure|Lenticon|DNase-seq|Fibroblgm03348, Chromatin_Structure||DNase-seq|Fibrobl, Chromatin_Structure||DNase-seq|K562, Chromatin_Structure||DNase-seq|Fibropag08395, Chromatin_Structure||DNase-seq|Adultcd4th1, Chromatin_Structure|Andro|DNase-seq|Lncap, Chromatin_…	5: TF binding or DNase peak
chr16	87584747	rs9939461	Motifs|Footprinting|GM12891|, Motifs|PWM||ZIC1, Chromatin_Structure||DNase-seq|H1hesc, Chromatin_Structure||DNase-seq|Ips, Chromatin_Structure|Ifng4h|FAIRE|Helas3, Chromatin_Structure||DNase-seq|Gm12891, Chromatin_Structure||DNase-seq|8988t, Chromatin_Structure||DNase-seq|Medullo, Chromatin_Structure||DNase-seq|Chorion, Chromatin_Structure||DNase-seq|H7es	5: TF binding or DNase peak
chr8	141242365	rs7822130	Chromatin_Structure||DNase-seq|Fibrobl	5: TF binding or DNase peak
chr5	94949252	rs10075788	Protein_Binding||ChIP-seq|K562|CBX3, Protein_Binding||ChIP-seq|U2OS|SETDB1	5: TF binding or DNase peak
chr19	10251746	rs2290684	Chromatin_Structure||DNase-seq|Adultcd4th0, Chromatin_Structure|Ifna4h|FAIRE|Helas3, Chromatin_Structure||DNase-seq|Fibrobl, Chromatin_Structure||DNase-seq|Adultcd4th1, Chromatin_Structure||DNase-seq|Cll, Chromatin_Structure||DNase-seq|Cd20ro01794, Chromatin_Structure||DNase-seq|Mcf7, Chromatin_Structure||DNase-seq|Hepatocytes, Chromatin_Structure|Hypoxlaccon|DNase-seq|Mcf7, Chromatin_Structure||…	5: TF binding or DNase peak
chr22	27923342	rs4822900	Motifs|PWM||TCFAP2A, Motifs|PWM||TFAP2B, Motifs|PWM||TFAP2C, Motifs|PWM||TFAP2A, Chromatin_Structure||FAIRE|UrotsaUt189, Chromatin_Structure||DNase-seq|Lncap	5: TF binding or DNase peak
chr16	62637476	rs2911309	Motifs|PWM||ELF5, Motifs|PWM||Tel-2, Protein_Binding||ChIP-seq|SH-SY5Y|GATA2	5: TF binding or DNase peak
chr9	71253917	rs4744671	Motifs|PWM||POU3F4, Motifs|PWM||POU3F3, Motifs|PWM||POU6F1, Motifs|PWM||POU3F2, Chromatin_Structure||FAIRE|Gm19239, Protein_Binding||ChIP-seq|GM12878|NFIC, Protein_Binding||ChIP-seq|GM12878|FOXM1	5: TF binding or DNase peak
chr13	88623301	rs1561859	Motifs|PWM||STAT1, Protein_Binding||ChIP-seq|HepG2|MAFK	5: TF binding or DNase peak
chr14	94565149	rs748762	Motifs|PWM||ZNF238, Chromatin_Structure|Lenticon|DNase-seq|Fibroblgm03348, Chromatin_Structure||DNase-seq|Fibrobl, Chromatin_Structure||DNase-seq|Hff, Chromatin_Structure||DNase-seq|Fibropag08395, Chromatin_Structure||DNase-seq|Monocd14ro1746, Chromatin_Structure||DNase-seq|Fibrop, Chromatin_Structure||DNase-seq|Fibroblgm03348, Chromatin_Structure||DNase-seq|Gliobla, Chromatin_Structure||DNase-se…	5: TF binding or DNase peak
chr12	131174959	rs7295473	Related_Data|methyl-Seq|GM12878|Differentially methylated region, Chromatin_Structure||DNase-seq|T47d, Chromatin_Structure||DNase-seq|Medullo	5: TF binding or DNase peak
chr8	17290627	rs7387693	Motifs|PWM||HoxB5, Motifs|PWM||Tcf3, Motifs|PWM||Hoxd3, Motifs|PWM||EMX2, Motifs|PWM||Dlx2, Motifs|PWM||Hoxc8, Motifs|PWM||BCL6, Motifs|PWM||HOXC-8, Motifs|PWM||Meox1, Motifs|PWM||E2F2, Motifs|PWM||Hoxb5, Motifs|PWM||Hoxa6, Motifs|PWM||Hoxa2, Motifs|PWM||Vax1, Motifs|PWM||EMX1, Motifs|PWM||HOXD3	6: Other
chr14	99227588	rs12434723	Motifs|PWM||HP1sitefactor	6: Other
chr2	169368018	rs6710428	Motifs|PWM||P50:RELA-P65, Motifs|PWM||Zbtb3, Chromatin_Structure||FAIRE|Gm19239	6: Other
chr13	72332749	rs7981995	Motifs|PWM||Bapx1	6: Other
chr17	68686548	rs4793500	Motifs|PWM||FOXO6, Motifs|PWM||FOXO3, Motifs|PWM||FOXO4, Motifs|PWM||FOXO1	6: Other
chr10	68698028	rs7075547	Motifs|PWM||RARA, Motifs|PWM||RARG, Motifs|PWM||NR2F1, Motifs|PWM||NR2F6	6: Other
chr2	212382645	rs10196354	Motifs|PWM||Evi-1	6: Other
chr1	69431262	rs12030971	Motifs|PWM||DEC	6: Other
chr9	71280102	rs10869192	Single_Nucleotides|PGM5|eQTL|Monocytes	6: Other
chr9	12266759	rs871981	Motifs|PWM||Tcf7l2, Motifs|PWM||Pbx, Motifs|PWM||Lef1	6: Other
chr5	107121418	rs770172	Motifs|PWM||HNF3beta, Motifs|PWM||HNF3alpha, Motifs|PWM||AIRE	6: Other
chr12	132419532	rs4965006	Motifs|PWM||HSF1	6: Other
chr3	132059279	rs2310229	Motifs|PWM||DMRT2, Motifs|PWM||SRF	6: Other
chr12	11482757	rs4763682	Motifs|PWM||EOMES, Motifs|PWM||TBX2, Motifs|PWM||TBX21, Motifs|PWM||TBX20	6: Other
chr8	4220541	rs11787410	Motifs|PWM||POU2F2, Motifs|PWM||Foxa2	6: Other
chr2	169025378	rs4668039	Motifs|PWM||Pitx2	6: Other
chr19	10267076	rs2228611	Motifs|Footprinting|H1_ES|HOXA5	6: Other
chr8	91175873	rs10106310	Motifs|PWM||HNF4directrepeat1, Motifs|PWM||PPAR=HNF-4=COUP=RAR, Motifs|PWM||Zfp187, Motifs|PWM||PPAR, Motifs|PWM||PPARG::RXRA	6: Other
chr13	88679965	rs9519192	Motifs|PWM||Cutl1, Motifs|PWM||CDP, Motifs|PWM||ZFP652	6: Other
chrXY	2622259	rs311047	Motifs|Footprinting|Phte|NF-kappaB, Motifs|Footprinting|Hmec|NF-kappaB, Motifs|Footprinting|AosmcSerumfree|NF-kappaB, Motifs|Footprinting|Nhek|NF-kappaB, Motifs|PWM||NF-kappaB, Chromatin_Structure|Lenticon|DNase-seq|Fibroblgm03348, Chromatin_Structure||DNase-seq|Hmec, Chromatin_Structure||DNase-seq|Fibrobl, Chromatin_Structure||DNase-seq|Ipsnihi7, Chromatin_Structure||DNase-seq|Phte, Chromatin_St…	2b: TF binding + any motif + DNase Footprint + DNase peak
chrXY	2303626	rs3814296	Motifs|Footprinting|Panisd|Rhox11, Motifs|Footprinting|A549|Rhox11, Motifs|PWM||Rhox11, Chromatin_Structure||DNase-seq|Stellate, Chromatin_Structure||DNase-seq|Fibropag08395, Chromatin_Structure||DNase-seq|Mel2183, Chromatin_Structure||DNase-seq|Hsmmfshd, Chromatin_Structure||DNase-seq|Hsmmemb, Chromatin_Structure||DNase-seq|Fibrop, Chromatin_Structure||DNase-seq|Panisd, Chromatin_Structure||DNas…	2b: TF binding + any motif + DNase Footprint + DNase peak
chrX	152913813	rs7882888	Motifs|Footprinting|H1hesc|HSF, Motifs|Footprinting|Gm12892|HSF, Motifs|Footprinting|Hsmm|HSF, Motifs|PWM||HSF, Motifs|Footprinting|Osteobl|HSF, Motifs|Footprinting|Myometr|HSF, Motifs|Footprinting|Hepatocytes|HSF, Motifs|Footprinting|Cll|HSF, Motifs|Footprinting|Huh75|HSF, Motifs|Footprinting|Chorion|HSF, Motifs|Footprinting|8988t|HSF, Motifs|Footprinting|Gm12878|HSF, Motifs|Footprinting|Hsmmt|H…	2b: TF binding + any motif + DNase Footprint + DNase peak
chrXY	2310316	rs28562204	Motifs|PWM||Hoxd10, Chromatin_Structure|Est10nm30m|DNase-seq|T47d, Chromatin_Structure||DNase-seq|H1hesc, Chromatin_Structure||DNase-seq|8988t, Chromatin_Structure||DNase-seq|Rwpe1, Chromatin_Structure||FAIRE|H1hesc, Chromatin_Structure|Ifna4h|FAIRE|Helas3, Chromatin_Structure||DNase-seq|Ipsnihi7, Chromatin_Structure||DNase-seq|Htr8, Chromatin_Structure|Est10nm30m|DNase-seq|Ecc1, Chromatin_Struct…	3a: TF binding + any motif + DNase peak
chrX	45050972	rs4239958	Motifs|PWM||Sp4, Chromatin_Structure||DNase-seq|Adultcd4th0, Chromatin_Structure||DNase-seq|Naivebcell, Chromatin_Structure||DNase-seq|Adultcd4th1, Chromatin_Structure||DNase-seq|Gcbcell, Chromatin_Structure||DNase-seq|Gm10248, Chromatin_Structure||DNase-seq|Cll, Chromatin_Structure||DNase-seq|Cd20ro01794, Chromatin_Structure||DNase-seq|Th1, Chromatin_Structure||DNase-seq|Gm18507, Chromatin_Struc…	3a: TF binding + any motif + DNase peak
chrXY	1520994	rs4274002	Motifs|PWM||CTCF, Chromatin_Structure||DNase-seq|Gm12891, Chromatin_Structure|Ifna4h|FAIRE|Helas3, Chromatin_Structure||DNase-seq|Ips, Chromatin_Structure||DNase-seq|Medullod341, Chromatin_Structure||DNase-seq|Medullo, Chromatin_Structure|Ifng4h|FAIRE|Helas3, Chromatin_Structure||DNase-seq|Gm12892, Protein_Binding||ChIP-seq|H1-hESC|POLR2A, Protein_Binding|forskolin|ChIP-seq|HepG2|POLR2A, Protein_…	3a: TF binding + any motif + DNase peak
chrX	18874925	rs5909256	Motifs|PWM||FOXJ2, Chromatin_Structure||DNase-seq|Gm19239, Chromatin_Structure||FAIRE|Gm19239, Chromatin_Structure||DNase-seq|Gm13977, Chromatin_Structure||DNase-seq|Gm10248, Chromatin_Structure||FAIRE|Gm18507, Chromatin_Structure||DNase-seq|Colo829, Chromatin_Structure||DNase-seq|Gm20000, Chromatin_Structure||DNase-seq|Gm10266, Chromatin_Structure||DNase-seq|Gm18507, Chromatin_Structure||DNase-s…	3a: TF binding + any motif + DNase peak
chrX	3631960	rs1003351	Chromatin_Structure||DNase-seq|Progfib, Chromatin_Structure||DNase-seq|H1hesc, Chromatin_Structure|Lenticon|DNase-seq|Fibroblgm03348, Chromatin_Structure||DNase-seq|Adultcd4th0, Chromatin_Structure||DNase-seq|Fibrobl, Chromatin_Structure||DNase-seq|Ipsnihi7, Chromatin_Structure||DNase-seq|Htr8, Chromatin_Structure||DNase-seq|Th1wb33676984, Chromatin_Structure||FAIRE|Gm19239, Chromatin_Structure||…	4: TF binding + DNase peak
chrXY	443885	rs28723626	Chromatin_Structure|Ifng4h|FAIRE|Helas3, Chromatin_Structure||DNase-seq|A549, Chromatin_Structure||DNase-seq|Helas3, Chromatin_Structure|Ifna4h|DNase-seq|Helas3, Chromatin_Structure||DNase-seq|Hek293t, Chromatin_Structure||DNase-seq|Myometr, Protein_Binding||ChIP-seq|HEK293-T-REx|ZNF263, Protein_Binding||ChIP-seq|HeLa-S3|SMC3, Protein_Binding||ChIP-seq|HepG2|CEBPB, Protein_Binding||ChIP-seq|HeLa-…	4: TF binding + DNase peak
chrXY	2619653	rs311043	Chromatin_Structure||DNase-seq|Gcbcell, Chromatin_Structure||FAIRE|Gm12892, Chromatin_Structure||DNase-seq|Medullod341, Chromatin_Structure||DNase-seq|Medullo, Chromatin_Structure||FAIRE|Gm12891, Chromatin_Structure||DNase-seq|Gm12892, Protein_Binding||ChIP-seq|GM12878|NFIC, Protein_Binding||ChIP-seq|GM12878|TCF3	4: TF binding + DNase peak
chrX	124573413	rs3126295	Chromatin_Structure||DNase-seq|Gm12891, Chromatin_Structure|Znfa41c6|DNase-seq|K562, Chromatin_Structure||DNase-seq|Nhbera, Chromatin_Structure||FAIRE|K562, Chromatin_Structure||DNase-seq|K562, Chromatin_Structure|Znfb34a8|DNase-seq|K562, Chromatin_Structure|Znfe103c6|DNase-seq|K562, Chromatin_Structure|Znf4c50c4|DNase-seq|K562, Chromatin_Structure|Znf2c10c5|DNase-seq|K562, Chromatin_Structure|Zn…	4: TF binding + DNase peak
chrX	45046573	rs4072569	Chromatin_Structure||DNase-seq|Progfib, Chromatin_Structure|Lenticon|DNase-seq|Fibroblgm03348, Chromatin_Structure||DNase-seq|Adultcd4th0, Chromatin_Structure||DNase-seq|Fibrobl, Chromatin_Structure||DNase-seq|Ipsnihi7, Chromatin_Structure||DNase-seq|Htr8, Chromatin_Structure||DNase-seq|K562, Chromatin_Structure||DNase-seq|Hpdlf, Chromatin_Structure|Znfb34a8|DNase-seq|K562, Chromatin_Structure||D…	4: TF binding + DNase peak
chrX	45659088	rs4824561	Chromatin_Structure||DNase-seq|Th1wb54553204, Chromatin_Structure||FAIRE|Astrocy, Chromatin_Structure||DNase-seq|Hrce, Chromatin_Structure||DNase-seq|Th2, Chromatin_Structure||DNase-seq|Th1, Chromatin_Structure||FAIRE|Gm12891, Chromatin_Structure||DNase-seq|Panc1, Chromatin_Structure||DNase-seq|Rptec, Chromatin_Structure||DNase-seq|Cd4naivewb78495824, Protein_Binding||ChIP-seq|HEK293-T-REx|ZNF263	4: TF binding + DNase peak
chrXY	2320027	rs7061181	Motifs|Footprinting|NHEK|CCAAT, Motifs|Footprinting|NHEK|, Chromatin_Structure|Lenticon|DNase-seq|Fibroblgm03348, Chromatin_Structure||DNase-seq|Fibrobl, Chromatin_Structure|Tam10030|DNase-seq|Ishikawa, Chromatin_Structure||DNase-seq|Fibropag08395, Chromatin_Structure||DNase-seq|Hpde6e6e7, Chromatin_Structure||DNase-seq|Mel2183, Chromatin_Structure|Est10nm30m|DNase-seq|Ishikawa, Chromatin_Structu…	4: TF binding + DNase peak
chrX	42848161	rs925178	Chromatin_Structure||DNase-seq|K562, Chromatin_Structure|Znfe103c6|DNase-seq|K562, Chromatin_Structure||DNase-seq|Gm12864, Chromatin_Structure||FAIRE|Gm12892, Chromatin_Structure||FAIRE|Gm12891, Chromatin_Structure||DNase-seq|Cd20ro01778, Protein_Binding||ChIP-seq|GM12891|SPI1, Protein_Binding||ChIP-seq|GM12878|SPI1	4: TF binding + DNase peak
chrXY	2404618	rs1044307	Motifs|PWM||Sox4, Chromatin_Structure||DNase-seq|H1hesc, Chromatin_Structure||DNase-seq|Frontalcortexoc, Chromatin_Structure||DNase-seq|Olfneurosphere, Chromatin_Structure||DNase-seq|Gm12892, Chromatin_Structure||DNase-seq|Psoasmuscleoc	5: TF binding or DNase peak
chrX	138501367	rs1268020	Chromatin_Structure||DNase-seq|Hmvecdblad	5: TF binding or DNase peak
chrX	31218743	rs1882265	Chromatin_Structure||FAIRE|Gm19239, Chromatin_Structure||DNase-seq|Hvmf, Chromatin_Structure||FAIRE|Gm12891	5: TF binding or DNase peak
chrX	142637454	rs2207580	Chromatin_Structure||DNase-seq|Hsmmt, Chromatin_Structure||DNase-seq|Hsmm	5: TF binding or DNase peak
chrX	121004658	rs2487721	Chromatin_Structure||DNase-seq|Hsmmt, Chromatin_Structure||DNase-seq|Gm10248, Chromatin_Structure||DNase-seq|Hsmm, Chromatin_Structure||DNase-seq|Psoasmuscleoc	5: TF binding or DNase peak
chrX	18684793	rs4825232	Chromatin_Structure||DNase-seq|Ips, Chromatin_Structure||DNase-seq|A549, Chromatin_Structure||DNase-seq|Hsmmt, Chromatin_Structure||DNase-seq|Cerebrumfrontaloc, Chromatin_Structure||DNase-seq|Gm12891, Chromatin_Structure||DNase-seq|Gm10248, Chromatin_Structure||DNase-seq|Hsmmfshd, Chromatin_Structure||DNase-seq|Hsmmemb, Chromatin_Structure||DNase-seq|Medullo, Chromatin_Structure||DNase-seq|Medull…	5: TF binding or DNase peak
chrX	10077382	rs4830695	Chromatin_Structure||FAIRE|Gm19239, Chromatin_Structure||DNase-seq|Hsmmfshd, Chromatin_Structure||FAIRE|Gm12891, Chromatin_Structure||DNase-seq|Hsmm, Chromatin_Structure||DNase-seq|Psoasmuscleoc	5: TF binding or DNase peak
chrX	141260674	rs5908206	Chromatin_Structure||DNase-seq|Huvec	5: TF binding or DNase peak
chrX	5470446	rs5916140	Chromatin_Structure||DNase-seq|Ips, Chromatin_Structure||DNase-seq|T47d, Chromatin_Structure|Est10nm30m|DNase-seq|T47d, Chromatin_Structure||DNase-seq|Ipscwru1	5: TF binding or DNase peak
chrX	30007919	rs5928998	Chromatin_Structure||DNase-seq|Lncap, Chromatin_Structure||DNase-seq|Nha	5: TF binding or DNase peak
chrX	69277076	rs5936827	Chromatin_Structure||DNase-seq|Adultcd4th1, Chromatin_Structure||DNase-seq|Psoasmuscleoc, Chromatin_Structure||FAIRE|A549	5: TF binding or DNase peak
chrXY	1898865	rs5948885	Protein_Binding||ChIP-seq|A549|CEBPB	5: TF binding or DNase peak
chrX	44252439	rs5953392	Chromatin_Structure||DNase-seq|Hpdlf, Chromatin_Structure||DNase-seq|Hgf, Chromatin_Structure||DNase-seq|Nhdfneo, Chromatin_Structure||DNase-seq|Melano, Chromatin_Structure||DNase-seq|Nhdfad	5: TF binding or DNase peak
chrX	142287208	rs5954963	Motifs|PWM||ESRRA, Chromatin_Structure||DNase-seq|Nb4, Chromatin_Structure||FAIRE|Panislets, Chromatin_Structure||DNase-seq|Hl60, Chromatin_Structure||DNase-seq|Hpaf	5: TF binding or DNase peak
chrX	22987792	rs5970959	Chromatin_Structure|Lenticon|DNase-seq|Fibroblgm03348, Chromatin_Structure||DNase-seq|Fibrobl, Chromatin_Structure||DNase-seq|Mel2183, Chromatin_Structure||DNase-seq|Colo829, Chromatin_Structure||DNase-seq|Hcf, Chromatin_Structure||DNase-seq|Fibrop, Chromatin_Structure||DNase-seq|Panisd, Chromatin_Structure||DNase-seq|Fibroblgm03348, Chromatin_Structure||DNase-seq|Hcpe, Chromatin_Structure||DNase…	5: TF binding or DNase peak
chrX	90274319	rs5984619	Motifs|PWM||Roaz, Chromatin_Structure||DNase-seq|Monocd14ro1746, Chromatin_Structure||FAIRE|Nhbe, Chromatin_Structure||DNase-seq|Monocd14	5: TF binding or DNase peak
chrXY	169804	rs6423165	Chromatin_Structure||DNase-seq|Chorion	5: TF binding or DNase peak
chrX	79934110	rs6524017	Motifs|PWM||Freac-3, Chromatin_Structure||DNase-seq|Monocd14ro1746, Chromatin_Structure||DNase-seq|Monocd14	5: TF binding or DNase peak
chrXY	1471137	rs6603272	Motifs|PWM||TCFAP2A, Motifs|PWM||TFAP2B, Motifs|PWM||Tcfap2c, Motifs|PWM||Tcfap2a, Motifs|PWM||TFAP2C, Motifs|PWM||TFAP2A, Motifs|Footprinting|GM12891|, Motifs|PWM||AP-2, Motifs|Footprinting|HelaS3|, Motifs|Footprinting|H1_ES|, Chromatin_Structure||DNase-seq|Ips	5: TF binding or DNase peak
chrX	79922666	rs6622354	Chromatin_Structure||DNase-seq|Werirb1, Chromatin_Structure||DNase-seq|Hrpe, Chromatin_Structure||DNase-seq|Th17, Chromatin_Structure||FAIRE|Medullo, Chromatin_Structure||DNase-seq|Th1, Chromatin_Structure||DNase-seq|H7es, Chromatin_Structure||FAIRE|A549	5: TF binding or DNase peak
chrX	152616700	rs6627785	Chromatin_Structure||DNase-seq|Hl60, Chromatin_Structure||DNase-seq|Hepatocytes, Chromatin_Structure||DNase-seq|Hsmmt, Chromatin_Structure||DNase-seq|Cerebrumfrontaloc, Chromatin_Structure||DNase-seq|Osteobl, Chromatin_Structure||DNase-seq|Hsmmfshd, Chromatin_Structure||FAIRE|Gm12891, Chromatin_Structure||DNase-seq|Hsmm, Chromatin_Structure||DNase-seq|Psoasmuscleoc, Chromatin_Structure||FAIRE|A549	5: TF binding or DNase peak
chrXY	1873076	rs6644867	Chromatin_Structure|Lenticon|DNase-seq|Fibroblgm03348, Chromatin_Structure||DNase-seq|Fibrobl, Chromatin_Structure||DNase-seq|Htr8, Chromatin_Structure||DNase-seq|Fibropag08395, Chromatin_Structure||DNase-seq|Fibrop, Chromatin_Structure||DNase-seq|Fibroblgm03348, Chromatin_Structure||FAIRE|Nhbe, Chromatin_Structure||DNase-seq|Gliobla, Chromatin_Structure||FAIRE|Htr8, Chromatin_Structure||DNase-se…	5: TF binding or DNase peak
chrX	78953382	rs7063238	Chromatin_Structure||DNase-seq|Th17, Chromatin_Structure||FAIRE|Astrocy, Chromatin_Structure||DNase-seq|Th1	5: TF binding or DNase peak
chrX	7359844	rs7065996	Chromatin_Structure||DNase-seq|Werirb1, Chromatin_Structure||DNase-seq|Hrce, Chromatin_Structure||DNase-seq|Rptec, Chromatin_Structure||FAIRE|Medullo	5: TF binding or DNase peak
chrXY	155228953	rs731477	Motifs|PWM||HNF4A, Chromatin_Structure|Lenticon|DNase-seq|Fibroblgm03348, Chromatin_Structure||DNase-seq|Fibrobl, Chromatin_Structure||DNase-seq|Adultcd4th1, Chromatin_Structure||DNase-seq|Ips, Chromatin_Structure||DNase-seq|Fibroblgm03348, Chromatin_Structure||DNase-seq|Gm10266, Chromatin_Structure||DNase-seq|A549, Chromatin_Structure||DNase-seq|Lncap, Chromatin_Structure||DNase-seq|Hsmmt, Chrom…	5: TF binding or DNase peak
chrXY	1857268	rs7884433	Chromatin_Structure||DNase-seq|Ipsnihi11, Chromatin_Structure||DNase-seq|Ips, Chromatin_Structure||DNase-seq|H9es, Chromatin_Structure||DNase-seq|Ipscwru1, Chromatin_Structure||DNase-seq|H7es	5: TF binding or DNase peak
chrXY	2456448	rs973412	Motifs|PWM||POU3F4, Motifs|PWM||SMAD, Motifs|PWM||POU3F2, Chromatin_Structure||DNase-seq|Cerebrumfrontaloc	5: TF binding or DNase peak
chrX	87129208	rs9887255	Motifs|PWM||Nkx3-1, Motifs|PWM||LEF1, Motifs|PWM||GATA-3, Chromatin_Structure|Diffa2d|DNase-seq|H7es, Chromatin_Structure||DNase-seq|Cd34mobilized, Chromatin_Structure||FAIRE|Gm12891, Chromatin_Structure||DNase-seq|H7es	5: TF binding or DNase peak
chrX	29355639	rs11095146	Motifs|PWM||NR4A2, Motifs|PWM||Rara	6: Other
chrX	10710255	rs11095543	Motifs|PWM||SPIC	6: Other
chrX	151597642	rs1109840	Motifs|PWM||PU.1, Motifs|PWM||PPARalpha:RXRalpha, Chromatin_Structure||FAIRE|Astrocy	6: Other
chrX	7874502	rs1179161	Motifs|PWM||AIRE, Chromatin_Structure||FAIRE|Astrocy	6: Other
chrX	78944013	rs12010492	Motifs|PWM||TP63	6: Other
chrX	33113646	rs1409119	Motifs|PWM||Cart-1, Motifs|PWM||Oct-1, Motifs|PWM||Octamer	6: Other
chrX	31255001	rs1921396	Motifs|PWM||Foxj3	6: Other
chrX	2862720	rs211644	Motifs|Footprinting|8988t|Ikaros, Motifs|PWM||Ikaros, Motifs|Footprinting|Panisd|Ikaros, Motifs|Footprinting|Myometr|Ikaros, Motifs|Footprinting|Nhek|Ikaros, Motifs|Footprinting|Huh75|Ikaros, Motifs|PWM||Lyf-1, Motifs|Footprinting|H9es|Ikaros	6: Other
chrX	14612380	rs2238912	Motifs|PWM||PU.1, Chromatin_Structure||FAIRE|Astrocy	6: Other
chrXY	2429388	rs2316856	Motifs|PWM||HNF3, Motifs|PWM||CUX2	6: Other
chrX	18868623	rs239765	Motifs|PWM||GR, Chromatin_Structure||FAIRE|Gm12878, Chromatin_Structure||FAIRE|A549	6: Other
chrXY	990179	rs4129148	Motifs|PWM||TBX15, Motifs|PWM||TBX22, Motifs|PWM||TBX18	6: Other
chrX	144932022	rs4437782	Motifs|PWM||EWSR1-FLI1	6: Other
chrX	40868187	rs4827248	Motifs|PWM||MESP1, Motifs|PWM||E47, Motifs|PWM||TCF3	6: Other
chrX	15676416	rs4830974	Motifs|PWM||Tcfe2a, Chromatin_Structure||FAIRE|H1hesc	6: Other
chrX	145014083	rs5919961	Motifs|PWM||FOXO3, Motifs|PWM||FOXB1	6: Other
chrX	15716444	rs5936015	Motifs|PWM||Hoxb13, Motifs|PWM||Hoxd13, Chromatin_Structure||FAIRE|Astrocy	6: Other
chrXY	155207219	rs5940653	Motifs|PWM||Mafb	6: Other
chrXY	2400656	rs5983086	Motifs|PWM||TTF-1(Nkx2-1)	6: Other
chrX	13739873	rs6527938	Motifs|PWM||XBP-1, Motifs|PWM||CREB, Motifs|PWM||Jundm2, Motifs|PWM||CREB=ATF, Chromatin_Structure||FAIRE|Gm19239, Chromatin_Structure||FAIRE|Astrocy	6: Other
chrXY	2060691	rs6588908	Motifs|PWM||FOXC1, Motifs|PWM||FOXC2, Motifs|PWM||Oct-1	6: Other
chrX	116361579	rs660093	Motifs|PWM||FOXJ2	6: Other
chrX	106234293	rs6616617	Motifs|PWM||AIRE	6: Other
chrXY	1017768	rs6644316	Motifs|PWM||RUNX3	6: Other
chrX	149276633	rs6649483	Motifs|PWM||BLIMP1, Chromatin_Structure||FAIRE|Panislets, Chromatin_Structure||FAIRE|A549	6: Other
chrX	38078840	rs6651852	Motifs|PWM||Hbp1	6: Other
chrXY	2055781	rs7054955	Motifs|PWM||aMEF-2, Motifs|PWM||HNF1, Motifs|PWM||MEF-2, Motifs|Footprinting|Gm12892|HNF1	6: Other
chrXY	155020687	rs707689	Motifs|PWM||Nkx6-1, Motifs|PWM||Dbx1, Motifs|PWM||PAX3, Motifs|PWM||Pit-1, Motifs|PWM||Hoxb13, Motifs|PWM||MEF-2, Motifs|PWM||PAX7, Motifs|PWM||Hoxa3, Motifs|PWM||Isl2	6: Other
chrXY	2296570	rs7391372	Motifs|PWM||FOXO1	6: Other
chrX	32254551	rs768272	Motifs|PWM||EBF1, Chromatin_Structure||FAIRE|Gm19239, Chromatin_Structure||FAIRE|Gm18507	6: Other
chrX	99725196	rs7891677	Motifs|PWM||AIRE	6: Other
