# Supplementary material for: Complex genetic dependencies among growth and neurological phenotypes in healthy children: Towards deciphering developmental mechanisms
Source: PLoS One. 2020 Dec 3;15(12):e0242684. doi: 10.1371/journal.pone.0242684 (PMC7714163; doi:10.1371/journal.pone.0242684)
Supplement: S7 Table — (XLSX) [file pone.0242684.s007.xlsx]

## Sheet: Sheet1
Supplementary Table 7: Tissue specific gene expression evidences using GTEx and regulatory function scores from RegulomeDB for the candidate SNPs
Chr	SNPs	Gene	Regulomdb_Score	RegulomDB_Interacting_Regulators	GTEx	GTEx_EQTLs
SNPs associated with Bayley neurological phenotypes using two-variable dependency measures (Mutual Information)
8	rs7387693	MTMR7	6: other	Meox1, E2F2, Dlx2, Hoxa6, HoxB5, Hoxb5, Hoxc8, Hoxa2, Tcf3, BCL6, Vax1, EMX1, Hoxd3, HOXD3, HOXC-8, EMX2	Brain (multiple tissues)	Not eQTLs
11	rs10833478	NELL1	2b: TF binding + matched TF motif + matched DNase Footprint + DNase peak	CEBPA, CEBPB	Brain (multiple tissues)	Not eQTLs
12	rs645026	YEATS4	7: Not regulatory		Brain (multiple tissues), Tibial Nerve	eQTL SNP
12	rs1291359	HTR7P1	5: TF binding or DNase peak	MEF2A	Brain (multiple tissues), Tibial Nerve	eQTL SNP
14	rs11628108	C14orf177	6: other		Other	Not eQTLs
3	rs4955988	CACNA2D3	5: TF binding or DNase peak		Brain (multiple tissues), Tibial Nerve	Not eQTLs
12	rs1161106	LOC100507175	7: Not regulatory		no data	Not eQTLs
8	rs7462219	MTMR7	7: Not regulatory		Brain (multiple tissues)	Not eQTLs
14	rs12434723	C14orf177	7: Not regulatory		Other	Not eQTLs
17	rs11658800	ELAC2	5: TF binding or DNase peak		Brain (multiple tissues), Tibial Nerve	Not eQTLs
18	rs7239403	SMIM21	7: Not regulatory		Other	Not eQTLs
14	rs7155811	TMEM260	5: TF binding or DNase peak	MAFF, MAFK, CDX, BCL6	Brain (multiple tissues), Tibial Nerve	Not eQTLs
12	rs1449848	CPNE8	7: Not regulatory		Brain (multiple tissues), Tibial Nerve	Not eQTLs
SNPs associated with each of growth model parameters (linf, lamda and alpha) using two-variable dependency measure (Mutual Information)
1	rs12734338	PPP1R12B	7: Not regulatory		Muscle_Skeletal, Tibial Nerve	Not eQTLs
10	rs7071157	PFKFB3	3a: TF binding + any motif + DNase peak	NFAT5, IKZF1, POLR2A	Muscle_Skeletal	Not eQTLs
2	rs6710428	CERS6	6: other		Brain (multiple tissues), Muscle_Skeletal, Tibial Nerve	Not eQTLs
6	rs6570627	UTRN	5: TF binding or DNase peak	GR	Brain (multiple tissues), Muscle_Skeletal, Tibial Nerve	Not eQTLs
5	rs6884117	C5orf22	7: Not regulatory		Brain (multiple tissues), Muscle_Skeletal, Tibial Nerve	eQTL SNP
14	rs373680	FBXO33	7: Not regulatory		Brain (multiple tissues), Muscle_Skeletal, Tibial Nerve	Not eQTLs
13	rs7981995	DACH1	6: other		Brain (few), Tibial Nerve	Not eQTLs
1	rs6672510	PLD5	7: Not regulatory		Brain (few)	Not eQTLs
17	rs4793500	CASC17	6: other	FOXO3, FOXO4, FOXO6, FOXO1	Other	Not eQTLs
11	rs564266	NTM	7: Not regulatory		Brain (multiple tissues), Tibial Nerve	Not eQTLs
10	rs7075547	CTNNA3	6: other	NR2F6, RARA, RARG, NR2F1	Brain (multiple tissues)	Not eQTLs
9	rs773024	LOC105376090	5: TF binding or DNase peak	POU2F3, POU2F2, POU2F1	Brain (multiple tissues), Muscle_Skeletal, Tibial Nerve	Not eQTLs
5	rs154444	ZNF608	5: TF binding or DNase peak		Brain (multiple tissues), Muscle_Skeletal, Tibial Nerve	Not eQTLs
7	rs9691259	LOC107986792	4: TF binding + DNase peak	NFKB1, RUNX3, NFIC	Tibial Nerve. Other	Not eQTLs
10	rs7101173	MIR6072	6: other			not eQTLs
2	rs10196354	ERBB4	6: other		Brain (multiple tissues), Muscle_Skeletal, Tibial Nerve	Not eQTLs
SNPs associated with growth model parameters (linf, lamda and alpha) and Bayley neurological phenotypes using three-variable dependency measure (Delta3)
5	rs10075788	GPR150	5: TF binding or DNase peak	CBX3, SETDB1	Brain (multiple tissues), Tibial Nerve, Other	Not eQTLs
8	rs10106310	LINC00534	6: Other	HNF4 direct repeat 1, Zfp187, PPAR, RXRA, RAR, COUP, HNF4	Brain (multiple tissues), Tibial Nerve, Other	Not eQTLs
11	rs10769889	LMO1	5: TF binding or DNase peak		Brain (multiple tissues), Other	Not eQTLs
10	rs10824914	FAM21EP	4: TF binding + DNase peak	FOXA1	No data	eQTL SNP
9	rs10869192	PIP5K1B	6: Other	PGM5	Brain (multiple tissues)	Not eQTLs
11	rs11224253	JRKL-AS1	7: Not regulatory		Other	Not eQTLs
7	rs1123227	LINC01448	5: TF binding or DNase peak		No data	Not eQTLs
3	rs1131364	FETUB	5: TF binding or DNase peak		Other	Not eQTLs
12	rs11608306	PRB2	5: TF binding or DNase peak		Brain (multiple tissues)	Not eQTLs
13	rs11618394	LINC00397	5: TF binding or DNase peak		Other	Not eQTLs
8	rs11787410	CSMD1	6: Other	POU2F2, FOXA2	Brain (multiple tissues)	Not eQTLs
1	rs12030971	DEPDC1-AS1	6: Other	DEC	Other	Not eQTLs
14	rs12587898	IFI27L1	5: TF binding or DNase peak		Muscle_Skeletal, Brain (multiple tissues)	eQTL SNP
17	rs178850	RAB11FIP4	4: TF binding + DNase peak	USF1, USF2	Brain (multiple tissues)	Not eQTLs
1	rs1798246	PRDM16	5: TF binding or DNase peak	ELF1	Brain (multiple tissues), Tibial Nerve, Other	Not eQTLs
9	rs2150696	TYRP1	5: TF binding or DNase peak	TCF7L2	Other	Not eQTLs
2	rs2164807	ATOH8	1b: eQTL + TF binding + any motif + DNase Footprint + DNase peak	NERF1a, EP300, POLR2A, POLR2A, FOS	Tibial Nerve, Muscle_Skeletal	eQTL SNP
19	rs2228611	DNMT1| EIF3G	6: Other	HOXA5	Muscle_Skeletal, Tibial Nerve, Brain (multiple tissues)	eQTL SNP
3	rs2310229	ACPP	6: Other	DMRT2, SRF	Other	Not eQTLs
2	rs2374380	LOC388942	4: TF binding + DNase peak	MXI1, HNF4A, MYBL2	No data	eQTL SNP
5	rs252242	LHFPL2	5: TF binding or DNase peak	RFX3	Brain (multiple tissues), Tibial Nerve, Other	Not eQTLs
1	rs2643885	SKI	5: TF binding or DNase peak		Brain (multiple tissues), Tibial Nerve, Muscle_Skeletal, Other	Not eQTLs
18	rs2663842	ATP8B1	4: TF binding + DNase peak	CEBPB	Other	Not eQTLs
4	rs2725270	ABCG2	5: TF binding or DNase peak	GATA6, GATA5	Brain (multiple tissues), Tibial Nerve, Other	eQTL SNP
16	rs2938729	CDH8	7: Not regulatory		Brain (multiple tissues)	Not eQTLs
2	rs4668039	STK39	6: Other	PITX2	Brain (multiple tissues), Other	eQTL SNP
9	rs4741967	SLC1A1	7: Not regulatory		Brain (multiple tissues), Other	Not eQTLs
12	rs4763682	PRB4	6: Other	EOMES, TBX2, TBX21, TBX20	No data	Not eQTLs
22	rs4822901	LOC105372981	5: TF binding or DNase peak		Brain (multiple tissues), Muscle_Skeletal, Other	Not eQTLs
16	rs4843851	IRF8	5: TF binding or DNase peak		Other	Not eQTLs
1	rs4846400	ESRRG	7: Not regulatory		Brain (multiple tissues), Muscle_Skeletal, Other	Not eQTLs
12	rs4965006	PUS1	6: Other	HSF1	Brain (multiple tissues), Muscle_Skeletal, Tibial Nerve, Other	Not eQTLs
4	rs5020219	ANKRD17	5: TF binding or DNase peak	MYOD,E2A	Muscle_Skeletal, Tibial Nerve, Brain (multiple tissues)	Not eQTLs
1	rs525410	LAMC2	1f: eQTL + TF binding / DNase peak	RP58, ETS1	Brain (multiple tissues), Tibial Nerve	eQTL SNP
22	rs5751491	LINC01639	2b: TF binding + any motif + DNase Footprint + DNase peak	NF-1, FOS, STAT3, MYC	Brain (multiple tissues), Tibial Nerve (almost exclusive to brain)	eQTL SNP
1	rs584297	LOC105373115	4: TF binding + DNase peak	NANOG, CTBP2, SP1, SP4, TCF12, EP300, POU5F1, ATF2	Brain (multiple tissues)	Not eQTLs
20	rs6123702	CTCFL	3a: TF binding + any motif + DNase peak	FOXO3, POLR2A, MYC, MEF2C	Other	Not eQTLs
5	rs6878810	LHFPL2	5: TF binding or DNase peak		Brain (multiple tissues) + others	Not eQTLs
9	rs7029138	LINC00587	7: Not regulatory		No data	Not eQTLs
12	rs7139030	NTN4	4: TF binding + DNase peak	CEBPB, YY1, EZH2, NR3C1, SUZ12, TCF12	Tibial Nerve, Other	Not eQTLs
16	rs7200646	LOC146513	5: TF binding or DNase peak		No data	Not eQTLs
18	rs7232905	BOD1L2	5: TF binding or DNase peak		Other	eQTL SNP
5	rs770172	FBXL17	6: Other	HNF3beta, HNF3alpha, AIRE	Brain (multiple tissues), Muscle_Skeletal, Tibial Nerve	Not eQTLs
8	rs7822130	TRAPPC9	5: TF binding or DNase peak		Brain (multiple tissues), Muscle_Skeletal, Tibial Nerve, Other	Not eQTLs
12	rs7976966	STX2/RIMBP2	3a: TF binding + any motif + DNase peak	ZNF238, IKZF1	Brain (multiple tissues), Tibial Nerve, Muscle_Skeletal, Other	Not eQTLs
9	rs871981	TYRP1	6: Other	TCF7L2, PBX, LEF1	Other	Not eQTLs
15	rs936214	PAK6	2a: TF binding + matched TF motif + matched DNase Footprint + DNase peak	IKZF1, SPI1, CTCF	Brain (multiple tissues)	Not eQTLs
12	rs987547	PPFIBP1	5: TF binding or DNase peak		Brain (multiple tissues), Tibial Nerve, Other	Not eQTLs
9	rs9918994	LINC00587	7: Not regulatory		No data	Not eQTLs
16	rs9933359	LINC01082	5: TF binding or DNase peak		Other	Not eQTLs
16	rs9933765	LOC101928737	2b: TF binding + any motif + DNase Footprint + DNase peak	IRF3, Zfp691, USF1, FOS, MAX, JUND, MYC , USF2	No data	Not eQTLs
6	rs2064317	TULP1	3a: TF binding + any motif + DNase peak	FOXG1, RFX3, RUNX2	Brain - Hippocampus	eQTL SNP
16	rs9939461	LOC101928737	5: TF binding or DNase peak	ZIC1	No data	Not eQTLs
SNPs in linkage disequilibrium with 84 SNPs associated with growth model parameters (linf, lamda and alpha) and Bayley neurological phenotypes using two-variable (Mutual Information) and three-variable (Delta3) dependency measures
19	rs2290684	DNMT1	5: TF binding or DNase peak			eQTL SNP
22	rs4822900	MN1	5: TF binding or DNase peak	TCFAP2A, TFAP2B, TFAP2C, TFAP2A		Not eQTLs
16	rs2911309	CDH8	5: TF binding or DNase peak	ELF5, Tel2, GATA2		Not eQTLs
12	rs1161110	LOC100507175	7: Not regulatory			Not eQTLs
9	rs4744671	PIP5K1B	5: TF binding or DNase peak	POU6F1, POU3F2, POU3F3, POU3F4,FOXM1, NFIC		Not eQTLs
4	rs10050235	ANKRD17	7: Not regulatory			Not eQTLs
4	rs10035001	ANKRD17	7: Not regulatory			Not eQTLs
13	rs1561859	LINC00397	5: TF binding or DNase peak	STAT1, MAFK		eQTL SNP
13	rs12866694	LINC00397	7: Not regulatory			eQTL SNP
13	rs9519192	LINC00397	6: Other	CDP, ZFP652, CUTL1		Not eQTLs
13	rs12856670	LINC00397	7: Not regulatory			eQTL SNP
8	rs7011930	LINC00534	4: TF binding + DNase peak	HNF4G, FOXA1, ELF1, HNF4A		eQTL SNP
14	rs748762	IFI27L1	5: TF binding or DNase peak	ZNF238		eQTL SNP
12	rs17024694	NTN4	4: TF binding + DNase peak	EP300		Not eQTLs
9	rs10760848	LINC00587	7: Not regulatory			Not eQTLs
12	rs7295473	STX2	5: TF binding or DNase peak			Not eQTLs
8	rs9324519	TRAPPC9	7: Not regulatory			Not eQTLs
XY region specific SNPs associated with growth model parameters (linf, lamda and alpha) and Bayley neurological phenotypes using two-variable (Mutual Information) and three-variable (Delta3) dependency measures
X	rs1003351	PRKX-AS1	4: TF binding + DNase peak	EBF1,POLR2A, ELF1, NR3C1, HMGN3	RNA gene; non-coding RNA class	eQTL SNP
XY	rs1044307	ZBED1	5: TF binding or DNase peak	SOX4		eQTL SNP
X	rs11095146	IL1RAPL1	6: Other	NR4A2, RARA		Not eQTLs
X	rs11095543	MID1	6: Other	SPIC		eQTL SNP
X	rs1109840	GABRA3	6: Other	TNF, PPARA		Not eQTLs
X	rs1179161	PNPLA4	6: Other	AIRE,	Nerve - Tibial; Brain - Frontal Cortex; Putamen (basal ganglia); Spinal cord (cervical c-1); Caudate (basal ganglia)	eQTL SNP
X	rs11864	REPS2	7: Not regulatory		Brain - Nucleus accumbens (basal ganglia)	eQTL SNP
X	rs12010492	ITM2A	6: Other	TP63		Not eQTLs
X	rs12156850	SMARCA1	7: Not regulatory			Not eQTLs
X	rs1268020	SRD5A1P1	5: TF binding or DNase peak			Not eQTLs
X	rs12845924	CXorf51A	7: Not regulatory			Not eQTLs
X	rs1329350	MAGEB16	7: Not regulatory			eQTL SNP
X	rs1335102	EFHC2	7: Not regulatory			Not eQTLs
X	rs1362263	FMR1NB	7: Not regulatory			eQTL SNP
X	rs1409119	DMD	6: Other	CART1, OCT		Not eQTLs
X	rs1456726	DMD	7: Not regulatory			Not eQTLs
X	rs17217549	PDK3	7: Not regulatory		Muscle - Skeletal	eQTL SNP
XY	rs17808080	None	7: Not regulatory			Not eQTLs
X	rs1882265	DMD	5: TF binding or DNase peak			Not eQTLs
X	rs1921396	DMD	6: Other	FOXJ3		Not eQTLs
X	rs1986959	PRKX-AS1	7: Not regulatory		RNA gene; non-coding RNA class	eQTL SNP
X	rs211644	ARSE	6: Other	IKZF1		Not eQTLs
X	rs2207580	SPANXN3	5: TF binding or DNase peak			Not eQTLs
X	rs2238912	GLRA2	6: Other	TNF		eQTL SNP
XY	rs2316856	None	6: Other	HNF3, CUX2		Not eQTLs
XY	rs2360259	None	7: Not regulatory			Not eQTLs
X	rs239765	PPEF1	6: Other	GR		Not eQTLs
X	rs2406190	DMD	7: Not regulatory			Not eQTLs
X	rs2445644	DMD	7: Not regulatory			Not eQTLs
X	rs2487721	GLUD2	5: TF binding or DNase peak			Not eQTLs
X	rs2507100	KLHL4	7: Not regulatory			Not eQTLs
X	rs2813808	MIR514A3	7: Not regulatory		RNA gene; miRNA class	Not eQTLs
X	rs2814862	DMD	7: Not regulatory			Not eQTLs
XY	rs28562204	DHRSX	3a: TF binding + any motif + DNase peak	HOXD10, MAX, ELF1, CTCF, POLR2A, MAX, SMARCA4, ZNF263, SIN3A, TCF12, GTF2F1		eQTL SNP
XY	rs28723626	None	4: TF binding + DNase peak	ZNF263, SMC3, CEBPB, JUND, JUN, EP300, TRIM28, TCF7L2, SMARCC1, STAT3, RAD21, CEBPB, TRIM28, STAT1, TCF7L2, EP300, CEBPB		Not eQTLs
X	rs2887609	KLHL4	7: Not regulatory			Not eQTLs
XY	rs306875	None	7: Not regulatory			Not eQTLs
XY	rs306891	SPRY3	7: Not regulatory		Muscle - Skeletal; Nerve - Tibial; Brain - Cerebellar Hemisphere	eQTL SNP
XY	rs311043	CD99	4: TF binding + DNase peak	NFIC, TCF3		eQTL SNP
XY	rs311047	CD99	2b: TF binding + any motif + DNase Footprint + DNase peak	NF-KB, RAD21, CTCF, STAT3, NR3C1, RAD21		eQTL SNP
X	rs3116785	CHM	7: Not regulatory			Not eQTLs
X	rs3126295	LOC100129520	4: TF binding + DNase peak	NR2F2, GATA1, MAX, RCOR1, TEAD4, TBL1XR1, EP300, GATA2, STAT5A, POLR2A, CCNT2, PML, CTCF, CEBPB, EGR1		Not eQTLs
X	rs3761555	GRIA3	7: Not regulatory			Not eQTLs
XY	rs3814296	ACTR6	2b: TF binding + any motif + DNase Footprint + DNase peak	NR2C2, TCF7L2, FOSL2, SETDB1		eQTL SNP
X	rs4072569	CXorf36	4: TF binding + DNase peak	GATA1, GATA2, TRIM28, CTCF		eQTL SNP
XY	rs4129148	None	6: Other	TBX15, TBX22, TBX18		Not eQTLs
X	rs4239958	CXorf36	3a: TF binding + any motif + DNase peak	SP4, BATF, SPI1	Muscle - Skeletal	eQTL SNP
XY	rs4274002	ASMTL-AS1	3a: TF binding + any motif + DNase peak	CTCF, POLR2A	RNA gene; non-coding RNA class	Not eQTLs
X	rs4437782	TMEM257	6: Other	TGFBR2		Not eQTLs
XY	rs4518813	WASIR1	7: Not regulatory	No data	Brain - Frontal Cortex	eQTL SNP
X	rs4824561	LOC401585	4: TF binding + DNase peak	ZNF263		Not eQTLs
X	rs4824822	EFHC2	7: Not regulatory			eQTL SNP
X	rs4825091	MAGEC2	7: Not regulatory			Not eQTLs
X	rs4825232	RS1	5: TF binding or DNase peak			Not eQTLs
X	rs4825704	CUL4B	7: Not regulatory			Not eQTLs
X	rs4827248	USP9X	6: Other	MESP1, E47, TCF3		Not eQTLs
X	rs4830517	VCX	7: Not regulatory			Not eQTLs
X	rs4830695	WWC3	5: TF binding or DNase peak			eQTL SNP
X	rs4830974	TMEM27	6: Other	TCF3	Brain - Frontal Cortex; Cortex; Caudate (basal ganglia); Nucleus accumbens (basal ganglia)	eQTL SNP
X	rs4911823	PLS3-AS1	7: Not regulatory		RNA gene; non-coding RNA class	Not eQTLs
X	rs5908203	MAGEC2	7: Not regulatory			Not eQTLs
X	rs5908206	MAGEC2	5: TF binding or DNase peak			Not eQTLs
X	rs5909256	PPEF1	3a: TF binding + any motif + DNase peak	FOXJ2, IKZF1, FOXM1, MTA3		Not eQTLs
X	rs5910817	CT83	7: Not regulatory			Not eQTLs
X	rs5916140	None	5: TF binding or DNase peak			Not eQTLs
X	rs5919961	MIR892C	6: Other	FOXO3, FOXB1	RNA gene; miRNA class	Not eQTLs
X	rs5928998	IL1RAPL1	5: TF binding or DNase peak			Not eQTLs
X	rs5933907	STS	7: Not regulatory			Not eQTLs
X	rs5935671	GPM6B	7: Not regulatory			Not eQTLs
X	rs5936015	CA5BP1	6: Other	HOXB13	Brain - Cerebellum	eQTL SNP
X	rs5936827	OTUD6A	5: TF binding or DNase peak			Not eQTLs
XY	rs5940653	WASIR1	6: Other	MAFB	Brain - Frontal Cortex	eQTL SNP
XY	rs5946332	None	7: Not regulatory			Not eQTLs
XY	rs5946419	None	7: Not regulatory			Not eQTLs
XY	rs5948885	LOC105379413	5: TF binding or DNase peak	CEBPB		Not eQTLs
XY	rs5949137	None	7: Not regulatory			Not eQTLs
XY	rs5949162	None	7: Not regulatory			Not eQTLs
XY	rs5950657	None	7: Not regulatory			Not eQTLs
X	rs5951844	FMR1-AS1	7: Not regulatory		RNA gene; non-coding RNA class	Not eQTLs
X	rs5953392	EFHC2	5: TF binding or DNase peak			Not eQTLs
X	rs5954963	SPANXN4	5: TF binding or DNase peak	ESRRA		Not eQTLs
X	rs5969112	DACH2	7: Not regulatory			Not eQTLs
X	rs5970959	PTCHD1-AS	5: TF binding or DNase peak			Not eQTLs
X	rs5972504	DMD	7: Not regulatory			Not eQTLs
X	rs5972560	DMD	7: Not regulatory			Not eQTLs
X	rs5977759	HS6ST2	7: Not regulatory			eQTL SNP
X	rs5978567	STS	7: Not regulatory			Not eQTLs
XY	rs5983086	None	6: Other	POU1F1		Not eQTLs
X	rs5984619	PABPC5-AS1	5: TF binding or DNase peak	ZNF423	RNA gene; non-coding RNA class	eQTL SNP
X	rs5986482	MAGEB18	7: Not regulatory			Not eQTLs
XY	rs5989917	LOC105373105	7: Not regulatory			Not eQTLs
XY	rs6423165	None	5: TF binding or DNase peak			Not eQTLs
X	rs6524017	BRWD3	5: TF binding or DNase peak	FOXC3		Not eQTLs
X	rs6527779	REPS2	7: Not regulatory			Not eQTLs
X	rs6527938	TRAPPC2	6: Other	XBP1, CREB, JDP2, CREBBP		eQTL SNP
X	rs6530553	FRMPD4	7: Not regulatory			Not eQTLs
XY	rs6567614	None	7: Not regulatory			Not eQTLs
XY	rs6588908	None	6: Other	FOXC1, FOXC2, Oct		Not eQTLs
X	rs660093	KLHL13	6: Other	FOXJ2		Not eQTLs
XY	rs6603272	IL3RA	5: TF binding or DNase peak	TCFAP2A, TFAP2B, TCFAP2C, TCFAP2A, TFAP2C, TFAP2A, AP-2, POU1F1		Not eQTLs
X	rs6616617	MORC4	6: Other	AIRE		eQTL SNP
X	rs6622354	BRWD3	5: TF binding or DNase peak			Not eQTLs
X	rs6627785	ZNF275	5: TF binding or DNase peak			Not eQTLs
XY	rs6644316	None	6: Other	RUNX3		Not eQTLs
XY	rs6644867	None	5: TF binding or DNase peak			Not eQTLs
X	rs6649483	LINC00894	6: Other	BLIMP1	Nerve - Tibial	eQTL SNP
X	rs6651852	SRPX	6: Other	HBP1	Brain - Putamen (basal ganglia)	eQTL SNP
X	rs6653821	IL1RAPL1	7: Not regulatory			Not eQTLs
XY	rs700455	None	7: Not regulatory			Not eQTLs
X	rs7052627	GRPR	7: Not regulatory			Not eQTLs
X	rs7054854	CNGA2	7: Not regulatory			Not eQTLs
XY	rs7054955	None	6: Other	aMEF-2, HNF1, MEF-2		Not eQTLs
X	rs7061162	CXorf21	7: Not regulatory			Not eQTLs
XY	rs7061181	DHRSX	4: TF binding + DNase peak	CCAAT, NHEK, TCF7L2, ZNF263, NR3C1, FOS, TRIM28, ESR1, POLR2A, MYBL2, NFIC, STAT3, ESR1, STAT3		eQTL SNP
X	rs7063094	DUSP9	7: Not regulatory			eQTL SNP
X	rs7063238	TBX22	5: TF binding or DNase peak			Not eQTLs
X	rs7065996	HDHD1	5: TF binding or DNase peak			eQTL SNP
XY	rs707689	None	6: Other	POU1F1 , POU1F1, PAX3, POU1F1 , HOXB13, MEF-2, PAX7, HOXA3, ISL2		Not eQTLs
X	rs714070	REPS2	7: Not regulatory			eQTL SNP
XY	rs731477	IL9R	5: TF binding or DNase peak	HNF4A		eQTL SNP
XY	rs7391372	DHRSX	6: Other	FOXO1	Nerve Tibial	eQTL SNP
X	rs768272	DMD	6: Other	EBF1		Not eQTLs
X	rs7882888	DUSP9	2b: TF binding + any motif + DNase Footprint + DNase peak	HSF, EZH2, NHLF		Not eQTLs
XY	rs7884433	LOC105373105	5: TF binding or DNase peak			Not eQTLs
XY	rs7885174	None	7: Not regulatory			Not eQTLs
X	rs7891677	PCDH19	6: Other	AIRE		Not eQTLs
X	rs886544	PTCHD1-AS	7: Not regulatory		RNA gene; non-coding RNA class	Not eQTLs
X	rs925178	LOC101927501	4: TF binding + DNase peak	SPI1		Not eQTLs
XY	rs973412	None	5: TF binding or DNase peak	POU3F4, SMAD, POU3F2		Not eQTLs
X	rs9887255	KLHL4	5: TF binding or DNase peak	NKX3-1, LEF1, GATA3		Not eQTLs
X	rs989011	GLRA2	7: Not regulatory		Brain - Cerebellar Hemisphere	eQTL SNP
