# Supplementary material for: Complex genetic dependencies among growth and neurological phenotypes in healthy children: Towards deciphering developmental mechanisms
Source: PLoS One. 2020 Dec 3;15(12):e0242684. doi: 10.1371/journal.pone.0242684 (PMC7714163; doi:10.1371/journal.pone.0242684)
Supplement: S8 Table — (XLSX) [file pone.0242684.s008.xlsx]

## Sheet: Sheet1
Supplementary Table 8: Selected SNPs in the top 3 scoring categories of RegulomeDB, with the most likely regulatory functions.
Chr	Position	Gene	rsID	Regulatory factor hits	RegulomeDB score and evidence
chr2	85962550	ATOH8	rs2164807	MAF, NERF1a, EP300, POLR2A, FOS	1b: eQTL + TF binding + any motif + DNase Footprint + DNase peak
chr1	183176429	LAMC2	rs525410	RP58, ETS1	1f: eQTL + TF binding / DNase peak
chr15	40565704	PAK6	rs936214	PU.1, ETS1, IKZF1, SPI1, CTCF	2a: TF binding + matched TF motif + matched DNase Footprint + DNase peak
chr11	21247590	NELL1	rs10833478	CEBPA, CEBPB	2b: TF binding + any motif + DNase Footprint + DNase peak
chr22	43800823	LINC01639	rs5751491	NF-1, FOS, STAT3, MYC, TFAP2A	2b: TF binding + any motif + DNase Footprint + DNase peak
chr16	87586556	LOC101928737	rs9933765	IRF3, ZNF691, USF1, MAX, FOS, JUND, USF2, MYC	2b: TF binding + any motif + DNase Footprint + DNase peak
chrXY	2622259	CD99	rs311047	NFKB1, RAD21, CTCF, NR3C1, STAT3	2b: TF binding + any motif + DNase Footprint + DNase peak
chrXY	2303626	ACTR6	rs3814296	NR2C2, TCF7L2, FOSL2, SETDB1	2b: TF binding + any motif + DNase Footprint + DNase peak
chrX	152913813	DUSP9	rs7882888	HSF, EZH2	2b: TF binding + any motif + DNase Footprint + DNase peak
chr6	35477031	TULP1	rs2064317	FOXG1, RFX3, RUNX3	3a: TF binding + any motif + DNase peak
chr10	6269854	PFKFB3	rs7071157	NFAT5, IKZF1, POLR2A	3a: TF binding + any motif + DNase peak
chr20	56055632	CTCFL	rs6123702	FOXO3, POLR2A, MYC, MEF2C	3a: TF binding + any motif + DNase peak
chr12	131180386	RIMBP2	rs7976966	ZNF238, IKZF1	3a: TF binding + any motif + DNase peak
chrXY	2310316	DHRSX	rs28562204	HOXD10, MAX, ELF1, CTCF, POLR2A, SMARCA4, ZNF263, SIN3A, TCF12, GTF2F1	3a: TF binding + any motif + DNase peak
chrX	45050972	CXorf36	rs4239958	SP4, BATF, SPI1	3a: TF binding + any motif + DNase peak
chrXY	1520994	ASMTL-AS1	rs4274002	CTCF, POLR2A	3a: TF binding + any motif + DNase peak
chrX	18874925	PPEF1	rs5909256	FOXJ2, IKZF1, FOXM1, MTA3	3a: TF binding + any motif + DNase peak
